# Supplementary material for: Crystal structure of 1-(8-meth­oxy-2H-chromen-3-yl)ethanone
Source: Acta Crystallogr Sect E Struct Rep Online. 2014 Aug 1;70(Pt 9):o936–7. doi: 10.1107/S1600536814016808 (PMC4186109; doi:10.1107/S1600536814016808)
Supplement: Supplementary file 1 [file e-70-0o936-sup1.cif]

##############################################################################
#                                                                            #
# This CIF contains the data in a paper accepted for publication in          #
# Acta Crystallographica Section E. It conforms to the requirements of       #
# Notes for Authors for Acta Crystallographica Section E, and has been       #
# peer reviewed under the auspices of the IUCr Commission on Journals.       #
#                                                                            #
# Full details of the Crystallographic Information File format               #
# are given in the paper "The Crystallographic Information File (CIF):       #
# a New Standard Archive File for Crystallography" by S. R. Hall, F. H.      #
# Allen and I. D. Brown [Acta Cryst. (1991), A47, 655-685].                  #
#                                                                            #
# The current version of the core CIF dictionary is obtainable from          #
# ftp://ftp.iucr.org/pub/cif_core.dic.                                       #
#                                                                            #
# Software is freely available for graphical display of the structure(s)     #
# in this CIF. For information consult the CIF software page                 #
# http://www.iucr.org/resources/cif/software.                                #
#                                                                            #
# This file may be used for bona fide research purposes within the           #
# scientific community so long as proper attribution is given to the journal # 
# article from which it was obtained.                                        #
#                                                                            #
##############################################################################
data_I
_audit_creation_method     SHELXTL
_database_code_depnum_ccdc_archive     'CCDC 1015076'
_chemical_name_systematic
;
1-(8-Methoxy-2<i>H</i>-chromen-3-yl)ethanone
;
_chemical_name_common     ?
_chemical_formula_moiety     'C12 H12 O3'
_chemical_formula_sum     'C12 H12 O3'
_chemical_formula_iupac     'C12 H12 O3'
_chemical_formula_weight     204.22
_chemical_melting_point     ?
_symmetry_cell_setting     orthorhombic
_symmetry_space_group_name_H-M     'P 21 21 21'
_symmetry_space_group_name_Hall     'P 2ac 2ab'
loop_
    _symmetry_equiv_pos_as_xyz
    'x, y, z'
    '-x+1/2, -y, z+1/2'
    '-x, y+1/2, -z+1/2'
    'x+1/2, -y+1/2, -z'
_cell_length_a     5.1000(4)
_cell_length_b     12.7455(9)
_cell_length_c     15.1300(10)
_cell_angle_alpha     90.00
_cell_angle_beta     90.00
_cell_angle_gamma     90.00
_cell_volume     983.48(12)
_cell_formula_units_Z     4
_cell_measurement_reflns_used     4995
_cell_measurement_theta_min     2.69
_cell_measurement_theta_max     28.27
_cell_measurement_temperature     173(2)
_exptl_crystal_description     block
_exptl_crystal_colour     white
_exptl_crystal_size_max     0.26
_exptl_crystal_size_mid     0.20
_exptl_crystal_size_min     0.04
_exptl_crystal_density_diffrn     1.379
_exptl_crystal_density_meas     ?
_exptl_crystal_density_method     'not measured'
_exptl_crystal_F_000     432
_exptl_absorpt_coefficient_mu     0.099
_exptl_absorpt_correction_type     none
_exptl_absorpt_process_details     ?
_exptl_absorpt_correction_T_min     ?
_exptl_absorpt_correction_T_max     ?
_exptl_special_details     ?
_diffrn_ambient_temperature     173(2)
_diffrn_radiation_type     MoK\a
_diffrn_radiation_wavelength     0.71073
_diffrn_radiation_source     'fine-focus sealed tube'
_diffrn_radiation_monochromator     graphite
_diffrn_measurement_device_type     'Bruker SMART CCD area-detector'
_diffrn_measurement_method     '\f and \w scans'
_diffrn_detector_area_resol_mean     ?
_diffrn_reflns_number     7256
_diffrn_reflns_av_R_equivalents     0.0287
_diffrn_reflns_av_sigmaI/netI     0.0317
_diffrn_reflns_theta_min     2.09
_diffrn_reflns_theta_max     28.28
_diffrn_reflns_theta_full     28.28
_diffrn_measured_fraction_theta_max     0.999
_diffrn_measured_fraction_theta_full     0.999
_diffrn_reflns_limit_h_min     -4
_diffrn_reflns_limit_h_max     6
_diffrn_reflns_limit_k_min     -16
_diffrn_reflns_limit_k_max     16
_diffrn_reflns_limit_l_min     -20
_diffrn_reflns_limit_l_max     19
_diffrn_standards_number     ?
_diffrn_standards_interval_count     ?
_diffrn_standards_interval_time     ?
_diffrn_standards_decay_%     ?
_refine_special_details
;
Refinement of <i>F</i>^2^ against ALL reflections. The weighted <i>R</i>-factor
<i>wR</i> and goodness of fit <i>S</i> are based on <i>F</i>^2^, conventional
<i>R</i>-factors <i>R</i> are based on <i>F</i>, with <i>F</i> set to zero for
negative <i>F</i>^2^. The threshold expression of <i>F</i>^2^ >
\s(<i>F</i>^2^) is used only for calculating <i>R</i>-factors(gt) <i>etc</i>.
and is not relevant to the choice of reflections for refinement.
<i>R</i>-factors based on <i>F</i>^2^ are statistically about twice as large
as those based on <i>F</i>, and <i>R</i>- factors based on ALL data will be
even larger.
;
_reflns_number_total     2439
_reflns_number_gt     1943
_reflns_threshold_expression     I>2\s(I)
_refine_ls_structure_factor_coef     Fsqd
_refine_ls_matrix_type     full
_refine_ls_R_factor_all     0.0704
_refine_ls_R_factor_gt     0.0414
_refine_ls_wR_factor_gt     0.0909
_refine_ls_wR_factor_ref     0.1483
_refine_ls_goodness_of_fit_ref     1.151
_refine_ls_restrained_S_all     1.151
_refine_ls_number_reflns     2439
_refine_ls_number_parameters     138
_refine_ls_number_restraints     0
_refine_ls_hydrogen_treatment     constr
_refine_ls_weighting_scheme     calc
_refine_ls_weighting_details
         'calc w=1/[\s^2^(Fo^2^)+(0.0443P)^2^+0.8069P] where P=(Fo^2^+2Fc^2^)/3'
_atom_sites_solution_hydrogens     geom
_atom_sites_solution_primary     direct
_atom_sites_solution_secondary     difmap
_refine_ls_shift/su_max     0.000
_refine_ls_shift/su_mean     0.000
_refine_diff_density_max     0.299
_refine_diff_density_min     -0.360
_refine_ls_extinction_method     none
_refine_ls_extinction_coef     ?
_refine_ls_abs_structure_details     ?
loop_
    _atom_type_symbol
    _atom_type_description
    _atom_type_scat_dispersion_real
    _atom_type_scat_dispersion_imag
    _atom_type_scat_source
    'C' 'C' 0.0033 0.0016
                         'International Tables Vol C Tables 4.2.6.8 and 6.1.1.4'
    'H' 'H' 0.0000 0.0000
                         'International Tables Vol C Tables 4.2.6.8 and 6.1.1.4'
    'O' 'O' 0.0106 0.0060
                         'International Tables Vol C Tables 4.2.6.8 and 6.1.1.4'
_computing_data_collection     'SMART (Bruker, 2000)'
_computing_cell_refinement     'SAINT (Bruker, 2000)'
_computing_data_reduction     'SAINT (Bruker, 2000)'
_computing_structure_solution     'SHELXS97 (Sheldrick, 2008)'
_computing_structure_refinement     'SHELXL97 (Sheldrick, 2008)'
_computing_molecular_graphics     'SHELXTL (Sheldrick, 2008)'
_computing_publication_material     'SHELXTL (Sheldrick, 2008)'
loop_
    _atom_site_type_symbol
    _atom_site_label
    _atom_site_fract_x
    _atom_site_fract_y
    _atom_site_fract_z
    _atom_site_U_iso_or_equiv
    _atom_site_adp_type
    _atom_site_calc_flag
    _atom_site_refinement_flags
    _atom_site_occupancy
    _atom_site_symmetry_multiplicity
    _atom_site_disorder_assembly
    _atom_site_disorder_group
    O O1 0.2139(4) 0.13132(13) 0.78457(12) 0.0369(5) Uani d . 1 1 . .
    C C1 0.0935(6) 0.1378(2) 0.69905(18) 0.0382(6) Uani d . 1 1 . .
    H H1A -0.0596 0.0900 0.6976 0.046 Uiso calc R 1 1 . .
    H H1B 0.2202 0.1130 0.6541 0.046 Uiso calc R 1 1 . .
    C C2 0.0045(5) 0.2465(2) 0.67470(17) 0.0317(5) Uani d . 1 1 . .
    C C3 0.1318(5) 0.32861(19) 0.70942(16) 0.0315(5) Uani d . 1 1 . .
    H H3 0.0841 0.3977 0.6921 0.038 Uiso calc R 1 1 . .
    C C4 0.3416(5) 0.31384(19) 0.77314(16) 0.0290(5) Uani d . 1 1 . .
    C C5 0.3744(5) 0.21278(18) 0.80743(16) 0.0304(5) Uani d . 1 1 . .
    C C6 0.5662(5) 0.19364(19) 0.87130(17) 0.0323(6) Uani d . 1 1 . .
    C C7 0.7236(6) 0.27498(19) 0.90030(17) 0.0327(5) Uani d . 1 1 . .
    H H7 0.8543 0.2621 0.9437 0.039 Uiso calc R 1 1 . .
    C C8 0.6916(6) 0.3759(2) 0.86613(17) 0.0335(6) Uani d . 1 1 . .
    H H8 0.8013 0.4314 0.8860 0.040 Uiso calc R 1 1 . .
    C C9 0.5011(5) 0.39520(19) 0.80357(17) 0.0320(5) Uani d . 1 1 . .
    H H9 0.4783 0.4642 0.7811 0.038 Uiso calc R 1 1 . .
    C C10 -0.2116(5) 0.2531(2) 0.61005(18) 0.0357(6) Uani d . 1 1 . .
    O O2 -0.3175(4) 0.17219(16) 0.58488(14) 0.0471(5) Uani d . 1 1 . .
    C C11 -0.2923(6) 0.3576(2) 0.57362(18) 0.0414(7) Uani d . 1 1 . .
    H H11A -0.1666 0.3797 0.5283 0.062 Uiso calc R 1 1 . .
    H H11B -0.2956 0.4095 0.6214 0.062 Uiso calc R 1 1 . .
    H H11C -0.4673 0.3519 0.5473 0.062 Uiso calc R 1 1 . .
    O O3 0.5790(4) 0.09230(15) 0.90143(14) 0.0430(5) Uani d . 1 1 . .
    C C12 0.7723(6) 0.0714(2) 0.9676(2) 0.0435(7) Uani d . 1 1 . .
    H H12A 0.9471 0.0861 0.9437 0.065 Uiso calc R 1 1 . .
    H H12B 0.7620 -0.0025 0.9853 0.065 Uiso calc R 1 1 . .
    H H12C 0.7403 0.1162 1.0191 0.065 Uiso calc R 1 1 . .
loop_
    _atom_site_aniso_label
    _atom_site_aniso_U_11
    _atom_site_aniso_U_22
    _atom_site_aniso_U_33
    _atom_site_aniso_U_12
    _atom_site_aniso_U_13
    _atom_site_aniso_U_23
    O1 0.0406(10) 0.0278(9) 0.0424(10) -0.0065(8) -0.0104(9) 0.0029(7)
    C1 0.0443(15) 0.0297(12) 0.0405(13) -0.0008(12) -0.0109(13) -0.0034(11)
    C2 0.0296(12) 0.0307(12) 0.0350(12) 0.0021(10) 0.0010(10) -0.0026(10)
    C3 0.0318(13) 0.0285(12) 0.0341(12) 0.0045(10) 0.0022(11) -0.0001(10)
    C4 0.0286(12) 0.0268(11) 0.0316(12) 0.0013(10) 0.0034(10) -0.0018(9)
    C5 0.0336(13) 0.0257(11) 0.0318(12) -0.0022(10) 0.0013(11) -0.0016(9)
    C6 0.0347(13) 0.0272(12) 0.0349(12) 0.0009(10) -0.0002(11) 0.0018(10)
    C7 0.0335(13) 0.0334(13) 0.0311(12) -0.0017(10) -0.0015(11) -0.0003(10)
    C8 0.0379(14) 0.0285(12) 0.0342(12) -0.0044(11) 0.0000(11) -0.0013(10)
    C9 0.0348(13) 0.0261(11) 0.0351(12) 0.0023(10) 0.0034(11) -0.0016(10)
    C10 0.0340(13) 0.0400(14) 0.0330(12) 0.0047(12) 0.0014(11) -0.0041(11)
    O2 0.0446(12) 0.0441(12) 0.0527(12) -0.0028(10) -0.0110(10) -0.0106(9)
    C11 0.0437(16) 0.0451(15) 0.0354(13) 0.0064(14) -0.0037(12) 0.0011(11)
    O3 0.0498(12) 0.0285(9) 0.0508(11) -0.0036(9) -0.0161(10) 0.0082(8)
    C12 0.0464(17) 0.0345(14) 0.0497(16) 0.0006(13) -0.0131(14) 0.0096(12)
_geom_special_details
;
All e.s.d.'s (except the e.s.d. in the dihedral angle between two l.s. planes)
are estimated using the full covariance matrix. The cell e.s.d.'s are taken
into account individually in the estimation of e.s.d.'s in distances, angles
and torsion angles; correlations between e.s.d.'s in cell parameters are only
used when they are defined by crystal symmetry. An approximate (isotropic)
treatment of cell e.s.d.'s is used for estimating e.s.d.'s involving l.s.
planes.
;
loop_
    _geom_bond_atom_site_label_1
    _geom_bond_atom_site_label_2
    _geom_bond_site_symmetry_2
    _geom_bond_distance
    _geom_bond_publ_flag
    O1 C5 . 1.366(3) ?
    O1 C1 . 1.435(3) ?
    C1 C2 . 1.504(4) ?
    C1 H1A . 0.9900 ?
    C1 H1B . 0.9900 ?
    C2 C3 . 1.339(4) ?
    C2 C10 . 1.476(4) ?
    C3 C4 . 1.452(4) ?
    C3 H3 . 0.9500 ?
    C4 C9 . 1.396(3) ?
    C4 C5 . 1.399(3) ?
    C5 C6 . 1.397(3) ?
    C6 O3 . 1.371(3) ?
    C6 C7 . 1.383(4) ?
    C7 C8 . 1.396(3) ?
    C7 H7 . 0.9500 ?
    C8 C9 . 1.378(4) ?
    C8 H8 . 0.9500 ?
    C9 H9 . 0.9500 ?
    C10 O2 . 1.224(3) ?
    C10 C11 . 1.499(4) ?
    C11 H11A . 0.9800 ?
    C11 H11B . 0.9800 ?
    C11 H11C . 0.9800 ?
    O3 C12 . 1.430(3) ?
    C12 H12A . 0.9800 ?
    C12 H12B . 0.9800 ?
    C12 H12C . 0.9800 ?
loop_
    _geom_angle_atom_site_label_1
    _geom_angle_atom_site_label_2
    _geom_angle_atom_site_label_3
    _geom_angle_site_symmetry_1
    _geom_angle_site_symmetry_3
    _geom_angle
    _geom_angle_publ_flag
    C5 O1 C1 . . 116.2(2) ?
    O1 C1 C2 . . 113.8(2) ?
    O1 C1 H1A . . 108.8 ?
    C2 C1 H1A . . 108.8 ?
    O1 C1 H1B . . 108.8 ?
    C2 C1 H1B . . 108.8 ?
    H1A C1 H1B . . 107.7 ?
    C3 C2 C10 . . 125.3(2) ?
    C3 C2 C1 . . 118.5(2) ?
    C10 C2 C1 . . 116.1(2) ?
    C2 C3 C4 . . 121.1(2) ?
    C2 C3 H3 . . 119.5 ?
    C4 C3 H3 . . 119.5 ?
    C9 C4 C5 . . 119.5(2) ?
    C9 C4 C3 . . 123.5(2) ?
    C5 C4 C3 . . 117.0(2) ?
    O1 C5 C6 . . 117.5(2) ?
    O1 C5 C4 . . 122.3(2) ?
    C6 C5 C4 . . 120.1(2) ?
    O3 C6 C7 . . 125.0(2) ?
    O3 C6 C5 . . 115.3(2) ?
    C7 C6 C5 . . 119.7(2) ?
    C6 C7 C8 . . 120.4(2) ?
    C6 C7 H7 . . 119.8 ?
    C8 C7 H7 . . 119.8 ?
    C9 C8 C7 . . 120.1(2) ?
    C9 C8 H8 . . 120.0 ?
    C7 C8 H8 . . 120.0 ?
    C8 C9 C4 . . 120.3(2) ?
    C8 C9 H9 . . 119.8 ?
    C4 C9 H9 . . 119.8 ?
    O2 C10 C2 . . 119.2(2) ?
    O2 C10 C11 . . 120.8(2) ?
    C2 C10 C11 . . 119.9(2) ?
    C10 C11 H11A . . 109.5 ?
    C10 C11 H11B . . 109.5 ?
    H11A C11 H11B . . 109.5 ?
    C10 C11 H11C . . 109.5 ?
    H11A C11 H11C . . 109.5 ?
    H11B C11 H11C . . 109.5 ?
    C6 O3 C12 . . 116.2(2) ?
    O3 C12 H12A . . 109.5 ?
    O3 C12 H12B . . 109.5 ?
    H12A C12 H12B . . 109.5 ?
    O3 C12 H12C . . 109.5 ?
    H12A C12 H12C . . 109.5 ?
    H12B C12 H12C . . 109.5 ?
loop_
    _geom_torsion_atom_site_label_1
    _geom_torsion_atom_site_label_2
    _geom_torsion_atom_site_label_3
    _geom_torsion_atom_site_label_4
    _geom_torsion_site_symmetry_1
    _geom_torsion_site_symmetry_2
    _geom_torsion_site_symmetry_3
    _geom_torsion_site_symmetry_4
    _geom_torsion
    _geom_torsion_publ_flag
    C5 O1 C1 C2 . . . . -39.4(3) ?
    O1 C1 C2 C3 . . . . 28.1(4) ?
    O1 C1 C2 C10 . . . . -154.7(2) ?
    C10 C2 C3 C4 . . . . 179.7(2) ?
    C1 C2 C3 C4 . . . . -3.5(4) ?
    C2 C3 C4 C9 . . . . 172.2(2) ?
    C2 C3 C4 C5 . . . . -10.5(4) ?
    C1 O1 C5 C6 . . . . -156.5(2) ?
    C1 O1 C5 C4 . . . . 27.3(3) ?
    C9 C4 C5 O1 . . . . 175.8(2) ?
    C3 C4 C5 O1 . . . . -1.7(4) ?
    C9 C4 C5 C6 . . . . -0.3(4) ?
    C3 C4 C5 C6 . . . . -177.7(2) ?
    O1 C5 C6 O3 . . . . 2.8(3) ?
    C4 C5 C6 O3 . . . . 179.0(2) ?
    O1 C5 C6 C7 . . . . -176.4(2) ?
    C4 C5 C6 C7 . . . . -0.1(4) ?
    O3 C6 C7 C8 . . . . -179.0(3) ?
    C5 C6 C7 C8 . . . . 0.0(4) ?
    C6 C7 C8 C9 . . . . 0.5(4) ?
    C7 C8 C9 C4 . . . . -0.9(4) ?
    C5 C4 C9 C8 . . . . 0.8(4) ?
    C3 C4 C9 C8 . . . . 178.1(2) ?
    C3 C2 C10 O2 . . . . -178.1(3) ?
    C1 C2 C10 O2 . . . . 5.0(4) ?
    C3 C2 C10 C11 . . . . 4.2(4) ?
    C1 C2 C10 C11 . . . . -172.7(2) ?
    C7 C6 O3 C12 . . . . -0.2(4) ?
    C5 C6 O3 C12 . . . . -179.3(2) ?
loop_
    _geom_hbond_atom_site_label_D
    _geom_hbond_atom_site_label_H
    _geom_hbond_atom_site_label_A
    _geom_hbond_site_symmetry_A
    _geom_hbond_distance_DH
    _geom_hbond_distance_HA
    _geom_hbond_distance_DA
    _geom_hbond_angle_DHA
    C11 H11A O2 4_556 0.98 2.56 3.429(4) 148
data_New_Global_Publ_Block
_journal_date_recd_electronic     2014-07-16
_journal_date_accepted     2014-07-21
_journal_name_full     'Acta Crystallographica, Section E'
_journal_year     2014
_journal_volume     70
_journal_issue      9
_journal_page_first     o936
_journal_page_last     o937
_journal_paper_category     HO
_journal_paper_doi     10.1107/S1600536814016808
_journal_coeditor_code     TK5330
_publ_contact_author_name     'Dongsoo Koh'
_publ_contact_author_address
;
Department of Applied Chemistry,
23-1 Wolkok-dong, Sungbuk-ku,
Seoul 136-714
Republic of Korea
;
_publ_contact_author_email     dskoh@dongduk.ac.kr
_publ_contact_author_fax     '82-2-940-4512'
_publ_contact_author_phone     '82-10-3999-4512'
_publ_section_title
;
Crystal structure of 1-(8-methoxy-2<i>H</i>-chromen-3-yl)ethanone
;
loop_
    _publ_author_name
    _publ_author_footnote
    _publ_author_address
    'Koh, Dongsoo' .
;
Department of Applied Chemistry,
Dongduk Women's University,
23-1 Wolkok-dong, Sungbuk-ku,
Seoul, 136-714
Republic of Korea
;
data_global
_publ_section_title_footnote     .
_publ_section_synopsis     .
