# Supplementary material for: Crystal structure of 1-(8-meth­oxy-2H-chromen-3-yl)ethanone
Source: Acta Crystallogr Sect E Struct Rep Online. 2014 Aug 1;70(Pt 9):o936–7. doi: 10.1107/S1600536814016808 (PMC4186109; doi:10.1107/S1600536814016808)
Supplement: Supplementary file 2 [file e-70-0o936-Isup2.hkl]

# 
# h,k,l, Fc-squared, Fo-squared, sigma(Fo-squared) and status flag 
# 
data_I
_shelx_title ' DK8191 in P2(1)2(1)2(1)' 
_shelx_refln_list_code          4 
_shelx_F_calc_maximum      128.99 
_exptl_crystal_F_000       432.00 
_reflns_d_resolution_high  0.7501 
 
loop_ 
 _symmetry_equiv_pos_as_xyz 
 'x, y, z' 
 '-x+1/2, -y, z+1/2' 
 '-x, y+1/2, -z+1/2' 
 'x+1/2, -y+1/2, -z' 
 
_cell_length_a     5.1000 
_cell_length_b    12.7455 
_cell_length_c    15.1300 
_cell_angle_alpha  90.000 
_cell_angle_beta   90.000 
_cell_angle_gamma  90.000 
 
_shelx_F_squared_multiplier     1.000 
 
loop_ 
 _refln_index_h 
 _refln_index_k 
 _refln_index_l 
 _refln_F_squared_calc 
 _refln_F_squared_meas 
 _refln_F_squared_sigma 
 _refln_observed_status 
   2   0   0     2162.81     2056.44     15.35 o 
   4   0   0       74.46       79.52      4.33 o 
   6   0   0        7.69        6.30      1.97 o 
   1   1   0        2.95        2.04      0.26 o 
   2   1   0     1600.46     1546.30      9.34 o 
   3   1   0      300.30      296.69      4.97 o 
   4   1   0        0.16        0.30      0.42 o 
   5   1   0        0.01        0.84      0.63 o 
   6   1   0       55.00       68.83      3.69 o 
   0   2   0    12029.87     8550.65    520.70 o 
   1   2   0       66.67       55.88      1.10 o 
   2   2   0      253.72      241.70      3.66 o 
   3   2   0       22.90       21.30      1.39 o 
   4   2   0        5.16        5.20      0.94 o 
   5   2   0      294.79      360.49      7.47 o 
   6   2   0       14.32        7.73      4.12 o 
   1   3   0      380.21      355.01      3.39 o 
   2   3   0     1308.71     1343.05      9.23 o 
   3   3   0      370.38      372.09      5.63 o 
   4   3   0       19.77       22.46      1.82 o 
   5   3   0       49.94       47.61      2.80 o 
   6   3   0        0.09        0.01      0.74 o 
   0   4   0     5202.47     4592.00     13.32 o 
   1   4   0      363.90      361.32      5.35 o 
   2   4   0      156.48      146.57      2.79 o 
   3   4   0        8.45        2.83      0.69 o 
   4   4   0        5.86        5.59      0.98 o 
   5   4   0        0.41        0.17      0.50 o 
   6   4   0        0.21       -0.49      0.49 o 
   1   5   0      545.41      549.92      5.13 o 
   2   5   0     1553.49     1685.27     16.83 o 
   3   5   0       30.68       27.61      1.14 o 
   4   5   0      231.56      233.39      5.28 o 
   5   5   0       20.25       24.46      2.26 o 
   6   5   0       19.61       -0.49      0.49 o 
   0   6   0      197.01      195.64      2.49 o 
   1   6   0      841.53      897.99      6.63 o 
   2   6   0      192.57      209.27      2.82 o 
   3   6   0       95.52      102.71      2.15 o 
   4   6   0      317.90      325.40      6.90 o 
   5   6   0        3.21        4.18      1.29 o 
   6   6   0        4.28       -0.59      0.59 o 
   1   7   0      584.58      595.49      4.12 o 
   2   7   0        0.26        0.27      0.21 o 
   3   7   0        0.00        0.58      0.31 o 
   4   7   0        1.10        0.89      0.70 o 
   5   7   0       42.76       45.48      3.10 o 
   6   7   0        0.64       -0.24      0.66 o 
   0   8   0      231.57      229.23      3.09 o 
   1   8   0       84.71       94.51      1.49 o 
   2   8   0       26.68       22.98      1.05 o 
   3   8   0        7.74       10.26      1.43 o 
   4   8   0      256.30      240.51      6.35 o 
   5   8   0       68.27       64.58     10.58 o 
   1   9   0     1111.08     1079.72     10.15 o 
   2   9   0       34.62       31.20      1.16 o 
   3   9   0       57.90       49.89      2.66 o 
   4   9   0      131.88      139.02      4.97 o 
   5   9   0       17.05       16.95      1.98 o 
   0  10   0        5.58        5.81      0.94 o 
   1  10   0      241.59      239.71      3.70 o 
   2  10   0      191.37      191.83      3.50 o 
   3  10   0       39.32       45.85      2.62 o 
   4  10   0       44.78       39.49      3.30 o 
   5  10   0       20.26       21.17      2.23 o 
   1  11   0     1437.47     1546.67     25.71 o 
   2  11   0        6.76        4.63      0.95 o 
   3  11   0        7.53        6.84      1.15 o 
   4  11   0        0.30        0.08      0.49 o 
   5  11   0        0.02       -0.59      0.59 o 
   0  12   0        8.83        9.15      1.18 o 
   1  12   0       46.33       46.16      2.20 o 
   2  12   0       20.71       18.89      1.56 o 
   3  12   0       10.80       11.29      1.32 o 
   4  12   0        1.21        0.31      0.56 o 
   1  13   0        3.52        4.11      1.37 o 
   2  13   0        7.07        6.39      1.04 o 
   3  13   0       14.54        8.98      1.44 o 
   4  13   0       30.29       17.93     20.57 o 
   0  14   0       13.09       10.53      2.36 o 
   1  14   0       16.19       19.58      1.58 o 
   2  14   0       73.82       80.89      3.99 o 
   3  14   0       79.65       67.21     36.81 o 
   1  15   0       52.02       20.87     29.03 o 
   2  15   0        0.02       -0.43      0.45 o 
   3  15   0        6.03        7.36      3.51 o 
   0  16   0       48.13       59.54      5.51 o 
   1  16   0        0.57        0.55      0.83 o 
   2  16   0       19.20       10.61     12.06 o 
   1   0   1      618.36      588.55      3.50 o 
   2   0   1       16.70       16.61      1.01 o 
   3   0   1       35.65       47.43      2.05 o 
   4   0   1       94.80       84.85      3.17 o 
   5   0   1        0.94        2.28      0.87 o 
   6   0   1       17.41       17.59      1.64 o 
  -6   1   1       21.93       23.71      2.26 o 
  -5   1   1      157.40      171.37      5.18 o 
  -4   1   1       10.14       11.59      1.25 o 
  -3   1   1      259.65      277.05      4.84 o 
  -2   1   1      249.12      235.82      3.41 o 
  -1   1   1       88.39       83.26      2.36 o 
   0   1   1       84.07       74.68      0.75 o 
   1   1   1       88.36       81.03      1.09 o 
   2   1   1      249.07      237.46      6.30 o 
   3   1   1      259.08      274.14      4.79 o 
   4   1   1       10.15       11.37      1.43 o 
   5   1   1      157.06      180.29      8.56 o 
   6   1   1       21.89       25.39      1.89 o 
  -6   2   1      101.70      129.39      9.74 o 
  -5   2   1       67.80       75.29      3.48 o 
  -4   2   1        8.85       10.06      1.20 o 
  -3   2   1      376.82      382.84      5.76 o 
  -2   2   1       54.05       48.68      1.38 o 
  -1   2   1      144.59      122.07      2.47 o 
   0   2   1      224.06      220.75      1.86 o 
   1   2   1      144.29      125.86      1.23 o 
   2   2   1       53.84       48.52      1.61 o 
   3   2   1      377.50      393.54      5.70 o 
   4   2   1        8.87        9.66      1.18 o 
   5   2   1       67.93       83.81      3.02 o 
   6   2   1      101.78      123.95      4.11 o 
  -6   3   1       16.95       17.69      1.94 o 
  -5   3   1       70.18       74.08      3.46 o 
  -4   3   1       47.21       50.19      2.46 o 
  -3   3   1      357.46      372.38      5.80 o 
  -2   3   1      142.18      126.56      4.23 o 
  -1   3   1       42.77       35.27      1.48 o 
   0   3   1     1814.95     1671.69      7.64 o 
   1   3   1       42.60       34.70      0.87 o 
   2   3   1      142.26      128.02      1.91 o 
   3   3   1      357.50      373.51      9.94 o 
   4   3   1       47.44       46.48      2.79 o 
   5   3   1       70.03       73.93      2.86 o 
   6   3   1       16.87        0.39      0.69 o 
  -6   4   1       11.32       -0.59      0.59 o 
  -5   4   1      104.79      136.49      4.68 o 
  -4   4   1       72.86       71.46      2.97 o 
  -3   4   1      239.63      230.21      4.03 o 
  -2   4   1      147.08      167.30      5.22 o 
  -1   4   1     1313.35     1286.68     13.26 o 
   0   4   1        3.22        1.17      0.17 o 
   1   4   1     1313.43     1270.81      5.95 o 
   2   4   1      146.96      172.29      1.92 o 
   3   4   1      239.34      223.10      5.26 o 
   4   4   1       72.80       70.22      2.45 o 
   5   4   1      104.81      129.72      5.27 o 
   6   4   1       11.28        0.39      0.49 o 
  -6   5   1       16.95        0.37      0.69 o 
  -5   5   1        1.33        1.43      0.60 o 
  -4   5   1       21.04       21.41      1.68 o 
  -3   5   1       41.62       42.63      1.61 o 
  -2   5   1      229.41      219.75      3.40 o 
  -1   5   1      770.68      745.39      6.20 o 
   0   5   1      925.78      925.29      5.43 o 
   1   5   1      769.49      727.86      6.61 o 
   2   5   1      229.70      228.85      4.02 o 
   3   5   1       41.69       43.87      1.66 o 
   4   5   1       21.04       22.73      1.42 o 
   5   5   1        1.32        1.13      0.80 o 
   6   5   1       16.95       -0.46      0.52 o 
  -6   6   1       10.18       -0.05      0.63 o 
  -5   6   1       54.41       68.70      3.72 o 
  -4   6   1       31.17       31.32      1.72 o 
  -3   6   1        2.17        1.76      0.42 o 
  -2   6   1      550.71      572.67      7.74 o 
  -1   6   1       66.20       64.10      1.08 o 
   0   6   1       36.52       35.15      0.73 o 
   1   6   1       66.00       64.66      1.44 o 
   2   6   1      550.93      576.36      4.83 o 
   3   6   1        2.19        1.73      0.48 o 
   4   6   1       31.07       33.22      2.37 o 
   5   6   1       54.41       68.77      3.72 o 
   6   6   1       10.18       -0.26      0.54 o 
  -6   7   1        1.43        0.20      0.82 o 
  -5   7   1       49.64       48.70      3.20 o 
  -4   7   1        8.11        6.93      1.29 o 
  -3   7   1       10.06       10.11      1.20 o 
  -2   7   1       66.32       61.85      1.55 o 
  -1   7   1      198.28      208.64      2.10 o 
   0   7   1      301.93      316.35      2.99 o 
   1   7   1      198.80      205.60      2.48 o 
   2   7   1       66.30       60.45      1.65 o 
   3   7   1       10.00        9.55      0.89 o 
   4   7   1        8.04        8.40      1.43 o 
   5   7   1       49.66       52.31      3.30 o 
   6   7   1        1.41        0.30      0.70 o 
  -5   8   1        2.43        2.59      1.23 o 
  -4   8   1      216.10      226.09      6.10 o 
  -3   8   1       48.10       43.06      2.39 o 
  -2   8   1       74.71       79.03      1.67 o 
  -1   8   1      291.02      270.88      2.62 o 
   0   8   1        9.94       10.47      0.49 o 
   1   8   1      291.58      270.65      5.00 o 
   2   8   1       74.59       78.53      1.94 o 
   3   8   1       48.17       43.86      1.85 o 
   4   8   1      216.17      231.90      9.74 o 
   5   8   1        2.43        2.35      1.01 o 
  -5   9   1       54.71       60.46      3.65 o 
  -4   9   1       22.38       21.46      2.00 o 
  -3   9   1       50.98       51.52      2.67 o 
  -2   9   1       29.43       28.75      1.32 o 
  -1   9   1       24.49       24.08      0.81 o 
   0   9   1      625.21      619.43      3.74 o 
   1   9   1       24.66       25.28      1.00 o 
   2   9   1       29.32       31.02      1.20 o 
   3   9   1       51.11       50.68      2.66 o 
   4   9   1       22.32       21.71      2.01 o 
   5   9   1       54.64       53.84      3.48 o 
  -5  10   1       15.82       19.34      2.15 o 
  -4  10   1       71.76       74.20      3.66 o 
  -3  10   1        6.55        4.84      0.81 o 
  -2  10   1       47.86       44.36      1.69 o 
  -1  10   1      656.75      665.82      5.87 o 
   0  10   1       45.93       44.01      1.31 o 
   1  10   1      657.13      664.56      5.21 o 
   2  10   1       47.72       44.40      1.47 o 
   3  10   1        6.56        5.39      1.18 o 
   4  10   1       71.97       77.87      3.81 o 
   5  10   1       15.80       16.20      1.98 o 
  -5  11   1        0.68        1.08      0.98 o 
  -4  11   1        3.81        2.96      1.08 o 
  -3  11   1       24.21       25.65      1.83 o 
  -2  11   1       19.60       19.19      1.51 o 
  -1  11   1       37.70       36.93      1.98 o 
   0  11   1      236.93      236.26      5.23 o 
   1  11   1       37.62       37.42      1.58 o 
   2  11   1       19.66       19.77      1.45 o 
   3  11   1       24.25       27.55      1.79 o 
   4  11   1        3.82        3.75      1.06 o 
   5  11   1        0.68        2.25      0.87 o 
  -4  12   1       21.93       21.97      2.26 o 
  -3  12   1       16.88       18.47      1.63 o 
  -2  12   1        9.28        6.22      1.04 o 
  -1  12   1       36.48       37.89      2.03 o 
   0  12   1       84.17       87.19      2.41 o 
   1  12   1       36.51       38.11      2.01 o 
   2  12   1        9.26        7.38      1.10 o 
   3  12   1       16.98       18.24      1.73 o 
   4  12   1       21.85        6.83     11.37 o 
  -4  13   1        3.83        4.93      1.32 o 
  -3  13   1        3.46        6.61      1.13 o 
  -2  13   1       67.79       66.89      2.93 o 
  -1  13   1       30.06       33.19      2.01 o 
   0  13   1       45.11       43.29      2.18 o 
   1  13   1       30.04       33.81      1.95 o 
   2  13   1       67.94       67.82      3.92 o 
   3  13   1        3.46        4.19      2.00 o 
   4  13   1        3.83        2.05      2.66 o 
  -3  14   1        0.90        1.33      0.75 o 
  -2  14   1        5.32        5.07      1.07 o 
  -1  14   1        3.70        4.68      0.98 o 
   0  14   1       11.84       13.57      1.84 o 
   1  14   1        3.69        3.92      1.25 o 
   2  14   1        5.26        5.07      2.10 o 
   3  14   1        0.87        1.09      0.69 o 
  -3  15   1        1.62        3.51      2.00 o 
  -2  15   1       15.71       12.09      6.08 o 
  -1  15   1        3.16        1.05      2.56 o 
   0  15   1       17.82       10.45     11.27 o 
   1  15   1        3.15        1.12      1.97 o 
   2  15   1       15.70        7.21      9.50 o 
   3  15   1        1.63        4.06      1.85 o 
  -2  16   1        1.81        1.16      1.97 o 
  -1  16   1       46.02       26.69     28.84 o 
   0  16   1      121.57       66.74     74.70 o 
   1  16   1       46.07       25.43     26.42 o 
   2  16   1        1.83        0.65      0.98 o 
   0   0   2     3293.12     2894.16     74.60 o 
   1   0   2        2.10        0.89      0.22 o 
   2   0   2      830.19      849.08      5.76 o 
   3   0   2      627.91      681.45      7.61 o 
   4   0   2       83.95       99.87      3.44 o 
   5   0   2       77.15       83.43      3.00 o 
   6   0   2       36.20       42.81      2.42 o 
  -6   1   2       24.49       32.52      2.12 o 
  -5   1   2       31.84       31.51      2.29 o 
  -4   1   2       22.34       25.37      2.66 o 
  -3   1   2       91.15       81.53      2.68 o 
  -2   1   2       26.94       29.56      1.14 o 
  -1   1   2     5574.88     5118.61     16.36 o 
   0   1   2      196.36      190.34      1.33 o 
   1   1   2     5571.67     5002.32     63.99 o 
   2   1   2       26.92       30.59      1.08 o 
   3   1   2       90.89       79.42      2.56 o 
   4   1   2       22.31       24.72      1.77 o 
   5   1   2       31.65       32.82      1.91 o 
   6   1   2       24.50       30.06      2.08 o 
  -6   2   2        3.44        3.13      0.95 o 
  -5   2   2       49.90       47.81      2.81 o 
  -4   2   2      164.35      164.71      4.48 o 
  -3   2   2       17.53       18.92      1.11 o 
  -2   2   2       38.59       33.95      2.17 o 
  -1   2   2     1446.93     1368.45     13.85 o 
   0   2   2     1670.06     1530.34      9.48 o 
   1   2   2     1447.09     1350.61     11.25 o 
   2   2   2       38.65       36.10      1.16 o 
   3   2   2       17.40       17.55      1.05 o 
   4   2   2      164.54      167.16      3.69 o 
   5   2   2       50.01       50.96      2.38 o 
   6   2   2        3.44        1.97      1.03 o 
  -6   3   2       13.90       17.10      1.94 o 
  -5   3   2       86.64       93.61      3.92 o 
  -4   3   2       61.91       58.43      2.73 o 
  -3   3   2       59.62       57.95      1.91 o 
  -2   3   2      409.92      414.42      7.77 o 
  -1   3   2        8.52        4.46      0.43 o 
   0   3   2        9.54       16.43      0.47 o 
   1   3   2        8.63        4.65      0.23 o 
   2   3   2      409.74      423.36      5.14 o 
   3   3   2       59.44       58.71      2.96 o 
   4   3   2       62.04       58.03      2.20 o 
   5   3   2       86.70       94.18      3.20 o 
   6   3   2       13.87        0.30      0.59 o 
  -6   4   2        1.81        3.15      1.57 o 
  -5   4   2       29.67       33.52      2.39 o 
  -4   4   2       14.47       12.36      2.07 o 
  -3   4   2      280.80      300.43      4.33 o 
  -2   4   2      190.33      181.08      3.68 o 
  -1   4   2      118.61      113.93      2.04 o 
   0   4   2      387.92      364.78      2.65 o 
   1   4   2      118.75      110.26      1.72 o 
   2   4   2      190.40      183.51      3.34 o 
   3   4   2      280.74      305.46      4.83 o 
   4   4   2       14.40       13.70      1.14 o 
   5   4   2       29.75       30.47      2.47 o 
   6   4   2        1.82       -0.41      0.47 o 
  -6   5   2        9.81       -0.47      0.47 o 
  -5   5   2      103.04      131.13      4.71 o 
  -4   5   2       25.57       28.70      2.12 o 
  -3   5   2       28.44       30.61      1.43 o 
  -2   5   2      289.00      298.34      3.96 o 
  -1   5   2      659.29      693.39      4.61 o 
   0   5   2       54.54       40.75      0.91 o 
   1   5   2      658.90      684.94      4.54 o 
   2   5   2      289.06      301.89      2.95 o 
   3   5   2       28.35       31.38      1.36 o 
   4   5   2       25.56       26.27      2.11 o 
   5   5   2      103.18      128.48      5.01 o 
   6   5   2        9.85       -0.05      0.63 o 
  -6   6   2        9.44        0.00      0.73 o 
  -5   6   2        0.38        0.54      0.69 o 
  -4   6   2       95.08       92.95      2.83 o 
  -3   6   2        8.98        8.96      1.77 o 
  -2   6   2      157.90      155.67      2.98 o 
  -1   6   2      609.97      609.97      4.39 o 
   0   6   2      264.42      244.80      2.39 o 
   1   6   2      610.53      599.75      4.49 o 
   2   6   2      158.22      157.46      1.73 o 
   3   6   2        8.91        9.13      0.66 o 
   4   6   2       95.01       88.40      3.76 o 
   5   6   2        0.37        0.69      0.77 o 
   6   6   2        9.46       -0.24      0.59 o 
  -6   7   2        9.19        2.27      4.87 o 
  -5   7   2      107.24      127.08      5.08 o 
  -4   7   2      119.01      133.38      3.02 o 
  -3   7   2        8.81        9.95      1.18 o 
  -2   7   2      159.93      148.20      2.26 o 
  -1   7   2      389.16      401.93      2.82 o 
   0   7   2      211.52      238.69      2.54 o 
   1   7   2      389.65      400.08      3.64 o 
   2   7   2      159.98      149.60      2.64 o 
   3   7   2        8.83       10.45      0.98 o 
   4   7   2      118.85      134.41      4.70 o 
   5   7   2      107.29      123.01      5.04 o 
   6   7   2        9.20       -0.44      0.63 o 
  -5   8   2       29.45       32.08      3.64 o 
  -4   8   2      182.42      171.63      5.35 o 
  -3   8   2       55.57       50.75      3.15 o 
  -2   8   2        9.60        9.85      0.69 o 
  -1   8   2       12.06        9.75      0.49 o 
   0   8   2      164.26      151.46      2.16 o 
   1   8   2       12.05        9.37      0.63 o 
   2   8   2        9.50        8.27      0.72 o 
   3   8   2       55.57       53.21      2.09 o 
   4   8   2      182.43      176.97      6.30 o 
   5   8   2       29.55       32.48      2.68 o 
  -5   9   2       52.69       19.71     27.46 o 
  -4   9   2       41.40       39.54      2.66 o 
  -3   9   2       42.38       42.27      2.45 o 
  -2   9   2      156.52      147.66      2.51 o 
  -1   9   2       92.15       96.74      1.55 o 
   0   9   2        3.51        3.56      0.47 o 
   1   9   2       91.99       92.59      1.92 o 
   2   9   2      156.31      148.15      2.86 o 
   3   9   2       42.39       48.23      2.41 o 
   4   9   2       41.31       42.67      2.90 o 
   5   9   2       52.59       57.40      3.55 o 
  -5  10   2       19.39       20.88      2.17 o 
  -4  10   2        2.71        4.81      1.25 o 
  -3  10   2        2.27        1.84      0.54 o 
  -2  10   2      112.59      108.74      3.24 o 
  -1  10   2      105.23      106.88      2.44 o 
   0  10   2        9.13        7.24      0.64 o 
   1  10   2      105.38      107.08      2.17 o 
   2  10   2      112.56      111.78      2.36 o 
   3  10   2        2.30        1.60      0.73 o 
   4  10   2        2.71        4.06      1.15 o 
   5  10   2       19.35       21.76      2.19 o 
  -5  11   2       14.99       17.12      2.95 o 
  -4  11   2        0.99        2.36      0.90 o 
  -3  11   2       36.42       33.90      2.06 o 
  -2  11   2       68.55       62.18      2.83 o 
  -1  11   2       97.08       93.31      3.01 o 
   0  11   2       70.10       70.94      2.06 o 
   1  11   2       97.13       97.73      2.26 o 
   2  11   2       68.28       63.83      2.17 o 
   3  11   2       36.57       35.87      2.04 o 
   4  11   2        0.98        0.99      0.73 o 
   5  11   2       15.00       18.92      2.18 o 
  -4  12   2       18.01       22.10      2.25 o 
  -3  12   2       34.15       36.47      2.21 o 
  -2  12   2       95.20       91.66      3.54 o 
  -1  12   2       30.92       29.34      1.83 o 
   0  12   2       97.97      100.30      3.20 o 
   1  12   2       30.97       30.22      1.50 o 
   2  12   2       95.03       95.40      3.32 o 
   3  12   2       34.09       31.33      2.49 o 
   4  12   2       18.04       10.05     14.76 o 
  -4  13   2        3.23        5.13      1.43 o 
  -3  13   2       24.21       22.31      1.84 o 
  -2  13   2        8.07        9.86      1.24 o 
  -1  13   2       32.64       31.72      1.96 o 
   0  13   2        2.59        2.52      0.68 o 
   1  13   2       32.73       35.32      2.68 o 
   2  13   2        7.99        9.65      1.19 o 
   3  13   2       24.19       10.22     10.48 o 
   4  13   2        3.25        2.02      2.12 o 
  -3  14   2       44.16       38.10     16.74 o 
  -2  14   2        3.10        3.01      1.05 o 
  -1  14   2        5.88        5.39      1.09 o 
   0  14   2       22.67       23.14      2.30 o 
   1  14   2        5.86        6.42      1.77 o 
   2  14   2        3.11        3.75      1.56 o 
   3  14   2       44.18       34.17     17.51 o 
  -3  15   2        1.46        0.31      0.61 o 
  -2  15   2        1.90        1.01      0.72 o 
  -1  15   2       47.65       37.82     18.39 o 
   0  15   2       20.18       10.88     10.68 o 
   1  15   2       47.81       19.79     26.37 o 
   2  15   2        1.92        0.67      1.82 o 
   3  15   2        1.45        0.17      0.52 o 
  -2  16   2        1.79        1.97      1.30 o 
  -1  16   2        1.42        0.55      1.67 o 
   0  16   2       17.60        9.09     10.28 o 
   1  16   2        1.44        1.01      1.08 o 
   2  16   2        1.78        0.92      1.38 o 
   1   0   3     1964.42     1908.67      6.43 o 
   2   0   3       25.93       26.78      0.94 o 
   3   0   3      273.43      261.83      6.18 o 
   4   0   3       50.79       58.74      2.21 o 
   5   0   3        1.58        2.30      0.72 o 
   6   0   3      131.99      168.73      4.80 o 
  -6   1   3       13.00       16.61      1.59 o 
  -5   1   3       54.35       58.39      2.55 o 
  -4   1   3      126.36      131.18      3.31 o 
  -3   1   3       32.00       32.29      1.25 o 
  -2   1   3      112.49      123.95      1.99 o 
  -1   1   3    16638.29    14263.24    216.11 o 
   0   1   3      337.07      345.04      2.08 o 
   1   1   3    16637.68    13749.46    248.84 o 
   2   1   3      112.73      125.84      2.24 o 
   3   1   3       32.08       29.53      1.35 o 
   4   1   3      126.50      132.12      3.30 o 
   5   1   3       54.33       60.78      2.60 o 
   6   1   3       13.01       18.32      2.09 o 
  -6   2   3       33.54       39.07      2.35 o 
  -5   2   3       15.69       17.01      1.43 o 
  -4   2   3       74.96       76.54      3.13 o 
  -3   2   3      313.17      315.71      4.43 o 
  -2   2   3      944.05      960.11      7.36 o 
  -1   2   3     1418.88     1364.64      9.15 o 
   0   2   3      331.76      336.58      4.38 o 
   1   2   3     1418.49     1347.39      5.60 o 
   2   2   3      943.96      948.05      8.34 o 
   3   2   3      313.68      318.58      4.64 o 
   4   2   3       74.93       70.25      3.34 o 
   5   2   3       15.66       16.39      1.42 o 
   6   2   3       33.55       32.57      3.84 o 
  -6   3   3       55.09       74.67      3.22 o 
  -5   3   3       84.54       96.90      4.05 o 
  -4   3   3      177.19      174.52      4.76 o 
  -3   3   3      156.94      163.28      3.24 o 
  -2   3   3      173.51      177.06      3.89 o 
  -1   3   3       61.70       50.05      0.90 o 
   0   3   3      214.56      223.41      1.62 o 
   1   3   3       61.59       50.67      1.34 o 
   2   3   3      173.86      179.72      2.40 o 
   3   3   3      156.82      162.96      3.85 o 
   4   3   3      177.07      181.49      3.82 o 
   5   3   3       84.69       89.86      4.11 o 
   6   3   3       55.06       17.46     33.76 o 
  -6   4   3       26.78       31.24      2.12 o 
  -5   4   3       33.66       38.65      2.60 o 
  -4   4   3      106.99      113.41      3.16 o 
  -3   4   3      483.49      514.00      5.84 o 
  -2   4   3       40.32       39.72      1.81 o 
  -1   4   3      763.16      775.40      4.98 o 
   0   4   3        2.81        1.09      0.19 o 
   1   4   3      763.58      773.58      4.74 o 
   2   4   3       40.27       41.43      1.06 o 
   3   4   3      483.37      512.66      5.34 o 
   4   4   3      107.13      109.88      2.98 o 
   5   4   3       33.74       35.45      2.68 o 
   6   4   3       26.78       -0.04      0.59 o 
  -6   5   3       12.33        6.14      5.07 o 
  -5   5   3       36.25       40.06      2.70 o 
  -4   5   3      254.75      276.09      4.93 o 
  -3   5   3       38.14       37.50      3.15 o 
  -2   5   3      117.69      103.27      2.38 o 
  -1   5   3      580.16      585.82      3.81 o 
   0   5   3      569.46      595.49      3.51 o 
   1   5   3      579.36      581.70      5.83 o 
   2   5   3      117.88      103.70      1.64 o 
   3   5   3       38.34       39.59      1.33 o 
   4   5   3      254.03      274.33      6.47 o 
   5   5   3       36.18       37.66      2.78 o 
   6   5   3       12.36       -0.35      0.59 o 
  -6   6   3        1.79        1.16      0.78 o 
  -5   6   3       41.82       51.47      3.44 o 
  -4   6   3        9.56       10.64      1.14 o 
  -3   6   3      193.32      199.58      7.18 o 
  -2   6   3      347.19      334.73      4.48 o 
  -1   6   3      104.03      112.94      1.34 o 
   0   6   3      782.77      778.55      5.30 o 
   1   6   3      103.74      111.70      2.01 o 
   2   6   3      346.84      342.91      4.76 o 
   3   6   3      193.34      198.33      3.90 o 
   4   6   3        9.51        9.23      1.39 o 
   5   6   3       41.85       46.06      3.10 o 
   6   6   3        1.78       -0.28      0.79 o 
  -6   7   3        1.63        0.67      0.83 o 
  -5   7   3       71.57       78.07      4.00 o 
  -4   7   3       14.90       11.33      1.17 o 
  -3   7   3       97.01       91.62      5.12 o 
  -2   7   3      222.41      222.43      2.87 o 
  -1   7   3      129.48      147.24      1.60 o 
   0   7   3        1.74        2.92      0.36 o 
   1   7   3      129.41      144.30      2.19 o 
   2   7   3      222.44      224.58      4.77 o 
   3   7   3       96.75       89.29      2.70 o 
   4   7   3       14.91       11.38      1.53 o 
   5   7   3       71.57       69.75      3.86 o 
   6   7   3        1.62       -0.10      0.73 o 
  -5   8   3       11.56        5.40      6.89 o 
  -4   8   3      123.52      134.09      3.16 o 
  -3   8   3       37.37       35.99      2.20 o 
  -2   8   3      182.16      176.46      2.67 o 
  -1   8   3        5.67        3.47      0.34 o 
   0   8   3       16.37       19.52      0.82 o 
   1   8   3        5.65        4.56      0.51 o 
   2   8   3      182.18      176.82      3.09 o 
   3   8   3       37.32       35.93      1.78 o 
   4   8   3      123.61      126.91      4.73 o 
   5   8   3       11.56       12.08      1.70 o 
  -5   9   3       50.36       20.32     27.36 o 
  -4   9   3       44.91       45.28      2.81 o 
  -3   9   3      207.28      195.23      4.25 o 
  -2   9   3      295.48      304.19      3.61 o 
  -1   9   3       24.20       19.12      1.07 o 
   0   9   3      142.35      136.67      2.77 o 
   1   9   3       24.20       18.79      0.92 o 
   2   9   3      295.32      295.85      4.14 o 
   3   9   3      207.49      200.90      5.25 o 
   4   9   3       44.87       49.38      3.06 o 
   5   9   3       50.37       55.16      3.51 o 
  -5  10   3       10.95       10.83      2.36 o 
  -4  10   3       42.01       43.62      2.99 o 
  -3  10   3       20.13       18.01      1.50 o 
  -2  10   3      284.31      299.51      4.89 o 
  -1  10   3       43.58       42.01      1.59 o 
   0  10   3     1738.35     1786.44     16.45 o 
   1  10   3       43.43       41.64      1.39 o 
   2  10   3      284.35      296.77      3.92 o 
   3  10   3       20.13       20.05      1.44 o 
   4  10   3       42.06       49.29      3.06 o 
   5  10   3       10.92       11.56      1.63 o 
  -5  11   3       11.36       13.15      1.91 o 
  -4  11   3       10.02       10.92      1.63 o 
  -3  11   3       23.57       23.46      1.70 o 
  -2  11   3      156.51      170.04      4.24 o 
  -1  11   3       31.36       29.43      1.75 o 
   0  11   3      685.18      712.38      6.59 o 
   1  11   3       31.42       32.74      1.30 o 
   2  11   3      156.35      173.80      3.13 o 
   3  11   3       23.64       23.47      1.98 o 
   4  11   3       10.06       12.45      1.60 o 
   5  11   3       11.39       12.21      1.77 o 
  -4  12   3        6.72        6.41      1.49 o 
  -3  12   3        8.15        7.79      1.13 o 
  -2  12   3        2.41       12.20      5.57 o 
  -1  12   3       58.45       56.65      2.50 o 
   0  12   3      637.82      683.10      8.35 o 
   1  12   3       58.57       56.52      2.03 o 
   2  12   3        2.41        3.23      0.83 o 
   3  12   3        8.17        8.56      1.15 o 
   4  12   3        6.72        6.64      1.49 o 
  -4  13   3        4.82        7.09      1.42 o 
  -3  13   3       23.79       27.59      2.00 o 
  -2  13   3       22.83       24.61      1.82 o 
  -1  13   3       11.28       12.07      1.62 o 
   0  13   3       76.41       78.07      3.07 o 
   1  13   3       11.31        9.25      1.15 o 
   2  13   3       22.82       25.25      1.79 o 
   3  13   3       23.76       11.83     13.93 o 
   4  13   3        4.84        2.43      3.59 o 
  -3  14   3       14.87       16.26      1.65 o 
  -2  14   3        2.24        4.20      1.02 o 
  -1  14   3        1.71        2.29      0.75 o 
   0  14   3       31.62       36.15      2.14 o 
   1  14   3        1.68        1.06      0.82 o 
   2  14   3        2.22        1.82      1.72 o 
   3  14   3       14.86        6.43      7.73 o 
  -3  15   3        1.73        2.92      0.90 o 
  -2  15   3       50.67       44.64     22.74 o 
  -1  15   3       30.71       19.62     11.26 o 
   0  15   3        0.52        0.79      0.84 o 
   1  15   3       30.67        9.21     14.81 o 
   2  15   3       50.68       30.40     33.36 o 
   3  15   3        1.74        0.49      1.28 o 
  -2  16   3        7.28        7.58      4.15 o 
  -1  16   3        0.33        0.24      0.85 o 
   0  16   3       33.73       19.67     20.77 o 
   1  16   3        0.34        0.25      0.77 o 
   2  16   3        7.23        5.44      6.30 o 
   0   0   4     1677.51     1601.98      7.97 o 
   1   0   4        0.99        0.79      0.22 o 
   2   0   4        0.32        0.97      0.27 o 
   3   0   4        5.20        3.26      0.60 o 
   4   0   4       17.88       15.36      1.22 o 
   5   0   4        6.05        6.75      0.98 o 
   6   0   4        6.33        5.62      1.11 o 
  -6   1   4        5.19        7.11      1.25 o 
  -5   1   4       11.46        9.14      1.13 o 
  -4   1   4       29.06       31.60      1.70 o 
  -3   1   4      246.84      252.25      3.49 o 
  -2   1   4      875.64      895.40      6.33 o 
  -1   1   4     3770.75     3712.02     36.71 o 
   0   1   4     1352.87     1248.64     10.63 o 
   1   1   4     3767.14     3692.75     46.18 o 
   2   1   4      876.28      890.59      4.88 o 
   3   1   4      246.67      240.17      3.81 o 
   4   1   4       29.02       31.91      1.70 o 
   5   1   4       11.46        9.35      1.11 o 
   6   1   4        5.16        3.15      1.06 o 
  -6   2   4        8.76        8.70      1.28 o 
  -5   2   4       12.34       15.12      1.40 o 
  -4   2   4      338.46      346.03      5.45 o 
  -3   2   4        3.11        3.84      0.59 o 
  -2   2   4      152.39      154.98      2.68 o 
  -1   2   4      963.99      948.26      5.66 o 
   0   2   4     1243.44     1162.52      7.32 o 
   1   2   4      963.67      938.83      6.19 o 
   2   2   4      152.29      156.31      2.20 o 
   3   2   4        3.15        4.82      0.72 o 
   4   2   4      337.68      349.64      5.35 o 
   5   2   4       12.37       16.28      1.81 o 
   6   2   4        8.69        2.86      6.00 o 
  -6   3   4        2.24        4.17      0.94 o 
  -5   3   4       66.53       65.94      2.74 o 
  -4   3   4       14.85       14.52      1.10 o 
  -3   3   4       25.21       26.52      1.19 o 
  -2   3   4      412.25      402.23      4.35 o 
  -1   3   4       58.09       61.14      1.02 o 
   0   3   4      292.11      287.73      1.77 o 
   1   3   4       57.74       59.50      1.51 o 
   2   3   4      412.18      399.55      3.40 o 
   3   3   4       25.17       25.97      1.24 o 
   4   3   4       14.92       14.81      1.19 o 
   5   3   4       66.56       69.08      3.94 o 
   6   3   4        2.26        0.37      2.12 o 
  -6   4   4        3.49        4.39      0.96 o 
  -5   4   4       16.39       17.20      1.46 o 
  -4   4   4       99.89      101.96      2.64 o 
  -3   4   4       31.87       30.83      1.84 o 
  -2   4   4      199.32      184.91      4.03 o 
  -1   4   4      308.49      338.11      4.04 o 
   0   4   4      279.44      289.84      1.90 o 
   1   4   4      308.55      329.35      3.23 o 
   2   4   4      199.32      185.65      2.18 o 
   3   4   4       31.94       32.75      1.22 o 
   4   4   4       99.88      104.37      4.04 o 
   5   4   4       16.47       17.67      1.91 o 
   6   4   4        3.47        0.19      0.59 o 
  -6   5   4        4.50        8.18      1.26 o 
  -5   5   4        9.09        8.93      1.13 o 
  -4   5   4       42.33       47.07      1.84 o 
  -3   5   4      188.50      183.88      7.28 o 
  -2   5   4       49.82       55.74      1.43 o 
  -1   5   4       73.93       68.76      1.21 o 
   0   5   4     2615.50     2606.58     16.84 o 
   1   5   4       73.80       65.26      1.52 o 
   2   5   4       49.89       56.57      1.86 o 
   3   5   4      188.68      190.51      5.22 o 
   4   5   4       42.42       44.68      2.71 o 
   5   5   4        9.14        9.07      1.63 o 
   6   5   4        4.50       -0.15      0.61 o 
  -6   6   4        6.99        0.00      1.08 o 
  -5   6   4        1.29        1.83      0.64 o 
  -4   6   4        5.14        4.41      0.70 o 
  -3   6   4       35.80       39.58      2.03 o 
  -2   6   4       47.02       52.02      1.29 o 
  -1   6   4      686.40      696.24      5.21 o 
   0   6   4      504.08      562.33      3.74 o 
   1   6   4      686.96      693.97      5.17 o 
   2   6   4       46.85       50.03      1.79 o 
   3   6   4       35.71       39.15      1.83 o 
   4   6   4        5.10        6.34      1.22 o 
   5   6   4        1.29        2.94      1.08 o 
   6   6   4        7.02       -0.54      0.54 o 
  -6   7   4        7.78        1.68      4.87 o 
  -5   7   4       10.75       11.22      2.26 o 
  -4   7   4       40.09       43.59      1.78 o 
  -3   7   4      575.96      592.91     10.14 o 
  -2   7   4       12.92       11.10      0.64 o 
  -1   7   4       88.24       91.48      1.61 o 
   0   7   4        3.28        5.24      0.45 o 
   1   7   4       88.58       91.38      1.97 o 
   2   7   4       12.98        9.82      0.91 o 
   3   7   4      575.60      580.44      6.99 o 
   4   7   4       39.93       44.41      2.78 o 
   5   7   4       10.77       10.66      1.63 o 
   6   7   4        7.80        2.54      3.94 o 
  -5   8   4       11.28        5.04      6.40 o 
  -4   8   4        1.94        2.36      0.64 o 
  -3   8   4       17.96       14.73      1.24 o 
  -2   8   4      223.36      226.68      3.02 o 
  -1   8   4       47.99       43.56      1.17 o 
   0   8   4       59.99       49.02      1.26 o 
   1   8   4       48.37       43.77      1.32 o 
   2   8   4      224.03      223.50      3.54 o 
   3   8   4       17.92       13.28      1.19 o 
   4   8   4        1.94        2.23      1.23 o 
   5   8   4       11.26       10.52      1.77 o 
  -5   9   4        3.25        0.47      2.80 o 
  -4   9   4        3.47        3.10      1.04 o 
  -3   9   4      115.28       98.88      2.64 o 
  -2   9   4      285.77      291.39      5.04 o 
  -1   9   4       21.23       18.15      1.07 o 
   0   9   4       35.75       36.10      1.18 o 
   1   9   4       21.20       18.41      0.93 o 
   2   9   4      286.05      289.88      4.19 o 
   3   9   4      115.40      102.90      3.54 o 
   4   9   4        3.49        3.10      1.04 o 
   5   9   4        3.29        5.25      1.36 o 
  -5  10   4       10.35        0.59      0.89 o 
  -4  10   4       15.06       15.33      1.88 o 
  -3  10   4       72.00       68.79      2.78 o 
  -2  10   4      195.27      211.87      3.77 o 
  -1  10   4      146.68      129.25      2.82 o 
   0  10   4        4.07        5.20      0.72 o 
   1  10   4      146.55      133.06      2.52 o 
   2  10   4      195.17      208.30      3.36 o 
   3  10   4       71.89       75.36      2.72 o 
   4  10   4       15.08       16.63      1.84 o 
   5  10   4       10.37       12.20      1.74 o 
  -4  11   4        7.57        8.46      1.53 o 
  -3  11   4        3.59        3.76      0.89 o 
  -2  11   4       39.86       42.87      2.21 o 
  -1  11   4        7.11        3.73      0.70 o 
   0  11   4        9.86       10.27      0.94 o 
   1  11   4        7.09        4.27      0.62 o 
   2  11   4       39.88       42.14      1.60 o 
   3  11   4        3.56        4.23      1.08 o 
   4  11   4        7.53       10.34      1.57 o 
   5  11   4       19.30       25.29      3.64 o 
  -4  12   4        2.04        1.99      0.94 o 
  -3  12   4        1.59        2.24      0.76 o 
  -2  12   4       27.70       24.09      1.74 o 
  -1  12   4      103.41       96.21      3.26 o 
   0  12   4       13.73       16.31      1.55 o 
   1  12   4      103.55       95.92      3.22 o 
   2  12   4       27.63       27.85      1.35 o 
   3  12   4        1.60        1.85      0.66 o 
   4  12   4        2.05        1.33      0.77 o 
  -4  13   4        6.88        8.33      1.70 o 
  -3  13   4        7.59        9.80      1.34 o 
  -2  13   4        3.19        2.71      0.82 o 
  -1  13   4        7.50        6.67      1.10 o 
   0  13   4        0.00       -0.31      0.39 o 
   1  13   4        7.51        6.94      1.03 o 
   2  13   4        3.22        2.84      1.11 o 
   3  13   4        7.51        5.33      4.72 o 
   4  13   4        6.88        3.87      3.89 o 
  -3  14   4        3.32        6.31      1.21 o 
  -2  14   4        1.28        1.66      0.68 o 
  -1  14   4       39.04       41.94      3.31 o 
   0  14   4       14.44       16.29      1.50 o 
   1  14   4       39.18       37.88      2.92 o 
   2  14   4        1.30        0.70      0.84 o 
   3  14   4        3.32        0.30      1.18 o 
  -2  15   4       33.83       40.67      2.52 o 
  -1  15   4       13.04        7.53      3.84 o 
   0  15   4        1.40        0.40      1.23 o 
   1  15   4       13.04        6.05      6.64 o 
   2  15   4       33.88       17.05     18.99 o 
  -1  16   4        6.24        4.29      2.63 o 
   0  16   4        1.57        1.47      0.99 o 
   1  16   4        6.22        4.50      4.77 o 
   1   0   5        0.07        0.48      0.22 o 
   2   0   5     1630.98     1724.28     10.86 o 
   3   0   5       10.79       10.99      0.79 o 
   4   0   5      133.52      143.80      3.53 o 
   5   0   5       20.09       22.21      1.62 o 
   6   0   5       10.72        7.57      5.07 o 
  -6   1   5       29.97       42.19      2.46 o 
  -5   1   5        8.77       10.09      1.14 o 
  -4   1   5       18.06       20.72      1.43 o 
  -3   1   5       19.70       16.49      0.96 o 
  -2   1   5     1117.88     1215.22      7.65 o 
  -1   1   5      709.68      703.88      6.21 o 
   0   1   5      137.91      127.58      1.67 o 
   1   1   5      709.82      697.32      5.03 o 
   2   1   5     1117.68     1195.95      5.86 o 
   3   1   5       19.72       15.87      1.07 o 
   4   1   5       18.07       22.46      1.43 o 
   5   1   5        8.76        9.26      1.14 o 
   6   1   5       30.03       12.04     21.06 o 
  -6   2   5        0.03       -0.47      0.47 o 
  -5   2   5       66.14       69.33      2.82 o 
  -4   2   5       70.23       58.37      2.03 o 
  -3   2   5       98.11       96.26      2.23 o 
  -2   2   5      466.90      499.31      4.98 o 
  -1   2   5       78.19       82.14      1.09 o 
   0   2   5       50.26       36.40      0.77 o 
   1   2   5       78.35       82.97      1.15 o 
   2   2   5      465.99      489.84      4.01 o 
   3   2   5       98.18       95.53      2.42 o 
   4   2   5       70.12       62.38      2.30 o 
   5   2   5       66.36       68.59      3.58 o 
   6   2   5        0.03        0.61      0.61 o 
  -6   3   5        7.10        8.56      1.28 o 
  -5   3   5        7.82       10.35      1.19 o 
  -4   3   5      478.20      506.87      5.86 o 
  -3   3   5        4.52        4.12      0.83 o 
  -2   3   5       59.48       58.35      1.76 o 
  -1   3   5       50.28       53.98      1.00 o 
   0   3   5        2.14        0.35      0.13 o 
   1   3   5       50.36       55.64      0.86 o 
   2   3   5       59.28       56.67      1.31 o 
   3   3   5        4.49        3.80      0.54 o 
   4   3   5      478.36      510.99      8.77 o 
   5   3   5        7.82       11.58      1.63 o 
   6   3   5        7.08        1.81      3.84 o 
  -6   4   5       38.05       49.81      2.64 o 
  -5   4   5       34.05       29.46      1.87 o 
  -4   4   5      237.18      256.57      4.21 o 
  -3   4   5        0.83        1.18      0.56 o 
  -2   4   5        7.98        6.18      0.68 o 
  -1   4   5       96.13      109.24      1.96 o 
   0   4   5      936.92      961.70      8.42 o 
   1   4   5       95.79      104.18      2.21 o 
   2   4   5        7.93        6.32      0.41 o 
   3   4   5        0.84        1.14      0.34 o 
   4   4   5      237.27      262.03      6.40 o 
   5   4   5       34.06       30.26      2.50 o 
   6   4   5       38.07       13.29     18.30 o 
  -6   5   5       16.60       22.94      1.87 o 
  -5   5   5       33.66       37.85      2.13 o 
  -4   5   5      127.23      135.51      3.11 o 
  -3   5   5        0.30        0.67      0.43 o 
  -2   5   5       52.08       46.47      1.17 o 
  -1   5   5      396.65      422.23      4.78 o 
   0   5   5      165.93      164.47      1.94 o 
   1   5   5      396.97      410.45      3.93 o 
   2   5   5       52.09       44.26      1.72 o 
   3   5   5        0.30        0.43      0.43 o 
   4   5   5      127.27      138.31      4.77 o 
   5   5   5       33.61       34.93      3.20 o 
   6   5   5       16.60       -0.16      0.59 o 
  -6   6   5       46.06       65.25      5.81 o 
  -5   6   5       11.31       17.10      1.49 o 
  -4   6   5       49.49       57.09      2.05 o 
  -3   6   5      399.78      399.94      5.40 o 
  -2   6   5       70.18       72.53      1.52 o 
  -1   6   5      151.63      144.55      2.44 o 
   0   6   5      291.07      334.90      2.95 o 
   1   6   5      151.52      146.02      2.46 o 
   2   6   5       70.44       69.64      2.20 o 
   3   6   5      399.71      400.66      8.61 o 
   4   6   5       49.59       56.25      3.09 o 
   5   6   5       11.31       14.91      1.84 o 
   6   6   5       46.11        0.15      0.73 o 
  -5   7   5       27.58       27.31      2.36 o 
  -4   7   5       17.26       15.74      1.41 o 
  -3   7   5      140.13      126.70      3.34 o 
  -2   7   5        6.52        5.20      0.50 o 
  -1   7   5       50.64       46.69      1.50 o 
   0   7   5       61.14       50.12      1.22 o 
   1   7   5       50.56       44.55      1.44 o 
   2   7   5        6.51        5.35      0.75 o 
   3   7   5      140.12      134.45      3.48 o 
   4   7   5       17.28       13.43      1.63 o 
   5   7   5       27.56       28.05      3.54 o 
  -5   8   5        3.07        1.08      1.97 o 
  -4   8   5        1.09        0.69      1.08 o 
  -3   8   5      321.87      344.03      5.65 o 
  -2   8   5       14.81       13.97      0.98 o 
  -1   8   5       26.57       26.86      1.21 o 
   0   8   5        5.08        4.63      0.46 o 
   1   8   5       26.71       28.39      1.10 o 
   2   8   5       14.77       12.88      1.06 o 
   3   8   5      321.89      344.41      5.68 o 
   4   8   5        1.09        1.20      0.73 o 
   5   8   5        3.05        1.81      2.90 o 
  -5   9   5        6.67        1.91      4.08 o 
  -4   9   5        3.91        4.68      0.96 o 
  -3   9   5      146.11      138.43      3.19 o 
  -2   9   5       47.74       48.43      1.79 o 
  -1   9   5       10.69       12.07      0.91 o 
   0   9   5       15.32       14.81      0.78 o 
   1   9   5       10.77       13.64      0.85 o 
   2   9   5       47.80       49.15      1.81 o 
   3   9   5      146.41      138.98      3.97 o 
   4   9   5        3.92        4.12      0.85 o 
   5   9   5        6.67        9.92      1.56 o 
  -5  10   5        5.50        0.49      0.98 o 
  -4  10   5        7.04        8.26      1.43 o 
  -3  10   5       67.03       71.08      2.40 o 
  -2  10   5       72.85       65.61      2.16 o 
  -1  10   5       64.53       64.89      2.07 o 
   0  10   5       12.34       11.27      0.92 o 
   1  10   5       64.85       66.61      1.82 o 
   2  10   5       72.91       64.06      1.92 o 
   3  10   5       66.90       68.27      2.67 o 
   4  10   5        7.02        8.53      1.36 o 
   5  10   5        5.49        6.41      1.49 o 
  -4  11   5        7.70       10.49      1.60 o 
  -3  11   5        6.20        7.07      1.17 o 
  -2  11   5       92.75       94.43      2.68 o 
  -1  11   5      329.87      325.23      4.77 o 
   0  11   5        5.98        7.11      0.88 o 
   1  11   5      329.81      327.51      4.85 o 
   2  11   5       92.77       93.14      2.38 o 
   3  11   5        6.11        6.76      0.98 o 
   4  11   5        7.71       11.27      1.60 o 
  -4  12   5        1.35        1.85      0.92 o 
  -3  12   5       19.74       22.99      1.80 o 
  -2  12   5        1.88        1.70      0.69 o 
  -1  12   5       31.85       35.15      2.37 o 
   0  12   5       15.92       15.35      1.38 o 
   1  12   5       31.92       37.25      1.75 o 
   2  12   5        1.91        1.46      0.46 o 
   3  12   5       19.72       22.14      1.71 o 
   4  12   5        1.36        0.43      1.13 o 
  -4  13   5       39.52       46.94      3.37 o 
  -3  13   5        2.81        2.74      0.82 o 
  -2  13   5       15.30       15.99      1.49 o 
  -1  13   5       30.94       26.74      1.92 o 
   0  13   5       13.61       11.98      1.28 o 
   1  13   5       30.82       29.19      1.93 o 
   2  13   5       15.29       12.95      2.21 o 
   3  13   5        2.83        4.26      1.18 o 
   4  13   5       39.56       26.09     27.16 o 
  -3  14   5       32.60       43.41      2.55 o 
  -2  14   5       10.94       10.94      1.31 o 
  -1  14   5        8.81       10.41      1.27 o 
   0  14   5        1.23        1.56      0.70 o 
   1  14   5        8.76       10.25      1.44 o 
   2  14   5       10.94        2.83      4.58 o 
   3  14   5       32.61       37.10      4.33 o 
  -2  15   5        4.43        7.33      1.23 o 
  -1  15   5       55.86       74.62      3.26 o 
   0  15   5        4.41        3.46      2.85 o 
   1  15   5       55.91       31.13     35.92 o 
   2  15   5        4.43        1.63      2.51 o 
  -1  16   5        5.68        9.38      1.41 o 
   0  16   5        0.59        0.25      0.84 o 
   1  16   5        5.67        2.69      3.59 o 
   0   0   6     1301.87     1303.26      8.42 o 
   1   0   6      779.07      812.54      4.94 o 
   2   0   6     1030.65     1048.34      7.83 o 
   3   0   6        1.38        1.63      0.44 o 
   4   0   6        0.54       -0.10      0.35 o 
   5   0   6        1.21        0.65      0.47 o 
   6   0   6        3.49        1.75      1.82 o 
  -6   1   6        2.98        2.17      2.36 o 
  -5   1   6       88.89      100.42      3.40 o 
  -4   1   6       31.70       35.56      1.83 o 
  -3   1   6      177.87      194.25      3.21 o 
  -2   1   6     1274.49     1275.27      8.50 o 
  -1   1   6      124.18      127.02      2.03 o 
   0   1   6      174.24      160.21      2.46 o 
   1   1   6      124.54      125.95      1.90 o 
   2   1   6     1275.66     1268.64      8.14 o 
   3   1   6      177.77      195.45      3.41 o 
   4   1   6       31.67       34.47      1.75 o 
   5   1   6       88.84      103.49      4.42 o 
   6   1   6        2.99        1.44      2.95 o 
  -6   2   6        3.53        5.56      1.06 o 
  -5   2   6        2.16        1.84      0.68 o 
  -4   2   6      306.51      318.90      4.77 o 
  -3   2   6        8.54        7.93      0.76 o 
  -2   2   6      949.30      966.02     11.95 o 
  -1   2   6      361.07      368.87      2.25 o 
   0   2   6      203.94      174.91      2.13 o 
   1   2   6      361.58      366.41      3.13 o 
   2   2   6      949.33      967.06      7.15 o 
   3   2   6        8.58        6.97      0.75 o 
   4   2   6      306.58      322.19      6.38 o 
   5   2   6        2.16        2.75      0.99 o 
   6   2   6        3.56        2.55      3.40 o 
  -6   3   6        7.00       11.11      1.31 o 
  -5   3   6       38.77       36.99      2.11 o 
  -4   3   6        8.75        7.62      0.89 o 
  -3   3   6      183.89      185.24      3.67 o 
  -2   3   6      460.29      457.80      6.33 o 
  -1   3   6      163.63      164.59      1.77 o 
   0   3   6      155.94      142.85      1.68 o 
   1   3   6      163.21      161.90      1.65 o 
   2   3   6      459.95      456.08      4.77 o 
   3   3   6      183.96      190.87      3.17 o 
   4   3   6        8.71        7.67      1.32 o 
   5   3   6       38.79       36.06      2.75 o 
   6   3   6        7.01        4.86      6.20 o 
  -6   4   6        2.82        4.01      0.91 o 
  -5   4   6        7.21        8.32      1.15 o 
  -4   4   6      111.62      112.96      2.88 o 
  -3   4   6      239.63      239.71      4.21 o 
  -2   4   6      156.54      162.32      2.46 o 
  -1   4   6      497.86      516.75      5.14 o 
   0   4   6      201.29      210.52      2.26 o 
   1   4   6      497.60      505.57      5.07 o 
   2   4   6      156.76      159.45      3.24 o 
   3   4   6      239.14      245.32      5.09 o 
   4   4   6      111.65      111.38      4.24 o 
   5   4   6        7.16        6.64      1.49 o 
   6   4   6        2.81        1.41      1.92 o 
  -6   5   6       10.95       16.51      2.05 o 
  -5   5   6       43.00       46.96      2.11 o 
  -4   5   6       56.27       62.14      2.17 o 
  -3   5   6       44.16       45.93      1.91 o 
  -2   5   6      237.99      226.90      2.99 o 
  -1   5   6       78.02       78.39      1.35 o 
   0   5   6        4.94        3.48      0.30 o 
   1   5   6       77.94       75.76      1.76 o 
   2   5   6      238.14      219.11      4.77 o 
   3   5   6       43.91       43.43      1.99 o 
   4   5   6       56.26       60.94      3.20 o 
   5   5   6       43.05       47.09      3.17 o 
   6   5   6       10.96        0.00      0.66 o 
  -6   6   6       56.52       77.21      4.31 o 
  -5   6   6       16.93       22.65      1.80 o 
  -4   6   6       33.00       36.79      1.70 o 
  -3   6   6      126.14      136.18      2.74 o 
  -2   6   6       59.77       58.85      1.39 o 
  -1   6   6      141.63      159.34      2.44 o 
   0   6   6      170.63      170.95      2.16 o 
   1   6   6      141.72      151.79      2.59 o 
   2   6   6       59.50       58.51      2.06 o 
   3   6   6      125.99      140.03      4.57 o 
   4   6   6       33.06       37.15      2.57 o 
   5   6   6       16.90       23.82      3.25 o 
   6   6   6       56.48       29.66     36.61 o 
  -5   7   6        2.80        3.92      0.98 o 
  -4   7   6       28.30       32.08      3.54 o 
  -3   7   6      418.41      443.17      6.23 o 
  -2   7   6        5.68        6.83      0.73 o 
  -1   7   6        2.18        1.75      0.40 o 
   0   7   6      107.41      109.29      1.84 o 
   1   7   6        2.19        1.51      0.40 o 
   2   7   6        5.68        6.12      0.83 o 
   3   7   6      418.59      440.75      6.42 o 
   4   7   6       28.34       32.29      2.47 o 
   5   7   6        2.79        1.43      3.94 o 
  -5   8   6        0.51        0.69      0.70 o 
  -4   8   6        5.13        5.53      1.67 o 
  -3   8   6      210.92      223.06      5.16 o 
  -2   8   6      197.65      187.29      3.33 o 
  -1   8   6       82.17       78.99      2.09 o 
   0   8   6       72.56       76.87      1.61 o 
   1   8   6       82.16       80.72      2.75 o 
   2   8   6      197.40      187.14      3.91 o 
   3   8   6      210.80      224.24      4.71 o 
   4   8   6        5.14        5.73      1.06 o 
   5   8   6        0.51        0.18      0.64 o 
  -5   9   6       50.77       -0.59      0.89 o 
  -4   9   6       11.92       12.99      2.46 o 
  -3   9   6      158.79      176.75      4.29 o 
  -2   9   6       93.29       81.89      2.34 o 
  -1   9   6       54.62       53.76      1.84 o 
   0   9   6        0.61        1.27      0.43 o 
   1   9   6       54.60       52.89      1.61 o 
   2   9   6       93.15       81.83      2.68 o 
   3   9   6      158.97      180.90      4.33 o 
   4   9   6       11.86       13.30      1.35 o 
   5   9   6       50.70       30.09     36.31 o 
  -5  10   6        0.93       -0.49      0.98 o 
  -4  10   6       22.48        0.10      0.98 o 
  -3  10   6       78.42       87.76      2.67 o 
  -2  10   6       76.98       70.38      2.27 o 
  -1  10   6      117.32      109.00      2.71 o 
   0  10   6        0.00        0.11      0.36 o 
   1  10   6      117.56      111.89      2.39 o 
   2  10   6       77.18       73.19      2.31 o 
   3  10   6       78.32       85.18      3.05 o 
   4  10   6       22.46       25.47      1.80 o 
   5  10   6        0.93        1.57      0.76 o 
  -4  11   6       20.25       21.36      3.15 o 
  -3  11   6        7.71       11.24      1.08 o 
  -2  11   6       33.30       29.95      1.60 o 
  -1  11   6      126.17      138.00      3.19 o 
   0  11   6      255.80      249.53      4.24 o 
   1  11   6      126.21      140.11      3.26 o 
   2  11   6       33.34       30.93      1.43 o 
   3  11   6        7.74       11.04      1.23 o 
   4  11   6       20.29       26.13      3.10 o 
  -4  12   6       30.77       41.83      4.53 o 
  -3  12   6       22.33       32.38      2.10 o 
  -2  12   6        7.90        7.94      1.15 o 
  -1  12   6      240.29      250.98      5.32 o 
   0  12   6       30.21       29.75      1.59 o 
   1  12   6      240.57      248.17      4.51 o 
   2  12   6        7.93        6.85      0.94 o 
   3  12   6       22.34       27.66      1.90 o 
   4  12   6       30.72       40.35      3.94 o 
  -3  13   6       14.17       18.92      1.67 o 
  -2  13   6        0.75        0.26      0.51 o 
  -1  13   6       35.05       38.97      2.25 o 
   0  13   6       51.54       56.19      2.65 o 
   1  13   6       35.05       37.27      2.21 o 
   2  13   6        0.74        0.65      0.59 o 
   3  13   6       14.22       18.70      3.15 o 
  -3  14   6        1.35        3.21      1.08 o 
  -2  14   6       10.76       11.93      1.38 o 
  -1  14   6       27.92       34.22      2.16 o 
   0  14   6        2.94        2.03      0.72 o 
   1  14   6       27.90       36.34      2.67 o 
   2  14   6       10.70        5.32      6.84 o 
   3  14   6        1.34        2.17      1.48 o 
  -2  15   6       32.50       42.97      2.59 o 
  -1  15   6        2.53        2.78      0.81 o 
   0  15   6       10.35        5.34      2.92 o 
   1  15   6        2.53        0.94      1.67 o 
   2  15   6       32.43       20.28     21.50 o 
  -1  16   6        7.34       10.00      1.32 o 
   0  16   6        5.28        2.37      2.51 o 
   1  16   6        7.31        5.02      6.00 o 
   1   0   7     1088.97     1186.06      8.57 o 
   2   0   7     1308.68     1402.32     10.17 o 
   3   0   7       59.31       54.11      1.76 o 
   4   0   7       35.14       41.23      1.97 o 
   5   0   7        2.78        2.52      0.94 o 
   6   0   7        4.83        1.89      3.25 o 
  -6   1   7        6.44        2.27      3.99 o 
  -5   1   7       13.77       13.24      1.34 o 
  -4   1   7       24.97       19.94      1.27 o 
  -3   1   7       23.49       22.03      1.19 o 
  -2   1   7      167.30      156.10      2.99 o 
  -1   1   7     1310.53     1376.51      6.95 o 
   0   1   7       73.02       63.87      1.40 o 
   1   1   7     1310.80     1378.65     10.85 o 
   2   1   7      167.34      158.07      2.14 o 
   3   1   7       23.60       24.20      1.20 o 
   4   1   7       24.98       20.82      1.43 o 
   5   1   7       13.70       12.05      1.67 o 
   6   1   7        6.45        2.20      2.80 o 
  -6   2   7        2.11        3.26      1.18 o 
  -5   2   7       18.18       14.97      1.41 o 
  -4   2   7        1.79        1.30      0.50 o 
  -3   2   7       69.44       66.87      2.27 o 
  -2   2   7      760.28      773.42      6.14 o 
  -1   2   7      171.37      180.54      1.56 o 
   0   2   7       17.66       16.27      0.75 o 
   1   2   7      171.88      175.59      2.33 o 
   2   2   7      760.09      766.53      4.95 o 
   3   2   7       69.10       69.23      1.91 o 
   4   2   7        1.81        2.11      0.85 o 
   5   2   7       18.16       16.01      1.92 o 
   6   2   7        2.13        0.55      1.57 o 
  -6   3   7        2.96        2.48      0.91 o 
  -5   3   7       21.23       19.60      1.63 o 
  -4   3   7       20.53       25.14      1.42 o 
  -3   3   7      270.88      266.25      5.46 o 
  -2   3   7      218.97      216.08      3.43 o 
  -1   3   7      358.66      359.38      4.55 o 
   0   3   7        3.26        4.41      0.42 o 
   1   3   7      358.24      348.63      2.65 o 
   2   3   7      218.61      211.77      2.51 o 
   3   3   7      270.58      266.02      4.79 o 
   4   3   7       20.58       26.86      2.26 o 
   5   3   7       21.07       21.48      2.95 o 
   6   3   7        2.97        1.93      1.53 o 
  -6   4   7        1.33        2.09      0.76 o 
  -5   4   7       25.93       26.29      1.61 o 
  -4   4   7       23.25       24.54      1.43 o 
  -3   4   7      354.40      366.66      8.89 o 
  -2   4   7       79.45       70.59      1.68 o 
  -1   4   7      175.41      154.66      2.31 o 
   0   4   7       52.87       54.54      1.00 o 
   1   4   7      175.53      157.41      1.67 o 
   2   4   7       79.68       73.94      5.99 o 
   3   4   7      354.26      361.68      5.96 o 
   4   4   7       23.29       22.44      2.04 o 
   5   4   7       25.92       24.36      2.30 o 
   6   4   7        1.34        0.95      0.78 o 
  -6   5   7        7.15        8.02      1.77 o 
  -5   5   7        4.87        4.67      0.87 o 
  -4   5   7       20.68       23.72      1.40 o 
  -3   5   7      105.76      111.48      2.47 o 
  -2   5   7       40.33       40.20      1.14 o 
  -1   5   7      157.67      167.18      2.06 o 
   0   5   7      657.44      686.54      5.65 o 
   1   5   7      157.52      160.50      3.07 o 
   2   5   7       40.28       39.74      1.76 o 
   3   5   7      105.68      108.69      3.16 o 
   4   5   7       20.74       22.79      2.04 o 
   5   5   7        4.87        3.78      1.43 o 
   6   5   7        7.16        4.31      6.15 o 
  -5   6   7        2.12        3.12      0.91 o 
  -4   6   7       16.60       17.32      2.66 o 
  -3   6   7      146.21      149.10      2.92 o 
  -2   6   7      313.11      328.20      4.46 o 
  -1   6   7       71.68       64.99      1.28 o 
   0   6   7      250.19      297.79      5.34 o 
   1   6   7       71.49       63.25      1.75 o 
   2   6   7      313.24      317.39      4.95 o 
   3   6   7      146.32      143.50      3.70 o 
   4   6   7       16.61       18.31      2.02 o 
   5   6   7        2.15        0.57      1.82 o 
  -5   7   7        3.05        4.05      2.22 o 
  -4   7   7       18.79       13.78      2.56 o 
  -3   7   7        7.54        7.11      1.00 o 
  -2   7   7      193.63      193.21      3.26 o 
  -1   7   7      106.60      110.03      2.37 o 
   0   7   7      412.25      453.44      3.83 o 
   1   7   7      106.74      105.99      2.33 o 
   2   7   7      193.97      191.31      3.95 o 
   3   7   7        7.60        8.81      1.09 o 
   4   7   7       18.81       16.93      1.48 o 
   5   7   7        3.09        1.79      3.44 o 
  -5   8   7        3.91        2.82      1.96 o 
  -4   8   7        4.36        4.13      1.67 o 
  -3   8   7       25.83       29.20      1.77 o 
  -2   8   7      254.17      250.76      3.89 o 
  -1   8   7        1.14        1.16      0.40 o 
   0   8   7        9.34        8.57      0.81 o 
   1   8   7        1.17        0.85      0.32 o 
   2   8   7      254.36      251.81      4.63 o 
   3   8   7       25.84       30.79      1.82 o 
   4   8   7        4.38        4.18      0.91 o 
   5   8   7        3.92        1.71      3.35 o 
  -5   9   7        5.00       -0.20      0.98 o 
  -3   9   7      185.98      202.56      4.63 o 
  -2   9   7        3.24        1.83      0.53 o 
  -1   9   7       88.39       81.27      2.28 o 
   0   9   7        5.62        2.56      0.55 o 
   1   9   7       88.58       83.82      2.03 o 
   2   9   7        3.18        2.34      0.62 o 
   3   9   7      185.84      202.94      4.69 o 
   4   9   7       43.12       47.84      2.48 o 
   5   9   7        4.98        3.31      4.77 o 
  -4  10   7       10.02       -0.49      0.69 o 
  -3  10   7       28.78       34.69      1.72 o 
  -2  10   7        1.69        0.40      0.41 o 
  -1  10   7       20.03       19.73      1.24 o 
   0  10   7      127.53      106.93      2.73 o 
   1  10   7       19.99       20.51      1.29 o 
   2  10   7        1.69        0.82      0.62 o 
   3  10   7       28.70       36.46      2.03 o 
   4  10   7        9.97       11.75      1.27 o 
  -4  11   7        0.31        0.20      0.98 o 
  -3  11   7       34.55       39.54      1.91 o 
  -2  11   7       98.75       95.52      2.79 o 
  -1  11   7      101.18      108.42      2.89 o 
   0  11   7       66.60       58.37      2.12 o 
   1  11   7      101.08      102.42      2.87 o 
   2  11   7       98.83       96.08      2.78 o 
   3  11   7       34.52       37.92      2.14 o 
   4  11   7        0.30        1.17      0.69 o 
  -4  12   7       21.62       30.31      3.94 o 
  -3  12   7        7.62        8.86      1.21 o 
  -2  12   7        1.60        1.84      0.69 o 
  -1  12   7       45.02       46.49      1.99 o 
   0  12   7      232.09      229.87      4.33 o 
   1  12   7       45.08       46.12      2.02 o 
   2  12   7        1.63        1.85      0.58 o 
   3  12   7        7.60        9.58      0.99 o 
   4  12   7       21.51       28.60      2.57 o 
  -3  13   7        3.39        5.23      1.32 o 
  -2  13   7       29.80       31.77      2.09 o 
  -1  13   7       26.17       24.92      1.83 o 
   0  13   7        0.01       -0.38      0.38 o 
   1  13   7       26.06       24.38      1.83 o 
   2  13   7       29.87       33.35      2.08 o 
   3  13   7        3.38        2.92      1.33 o 
  -3  14   7        1.18        0.79      0.98 o 
  -2  14   7        5.39        5.94      1.14 o 
  -1  14   7       13.37       15.04      1.51 o 
   0  14   7        6.43        6.38      1.06 o 
   1  14   7       13.31       15.23      2.51 o 
   2  14   7        5.40        2.01      2.76 o 
   3  14   7        1.18        0.49      1.08 o 
  -2  15   7        3.71        3.01      0.85 o 
  -1  15   7        8.87       15.14      1.57 o 
   0  15   7        0.66        0.75      0.60 o 
   1  15   7        8.83        9.03      4.51 o 
   2  15   7        3.70        1.96      2.56 o 
   0   0   8      422.13      389.51      5.28 o 
   1   0   8     1003.04     1079.09      6.44 o 
   2   0   8      217.99      238.95      3.33 o 
   3   0   8      441.57      499.94      5.40 o 
   4   0   8        0.05       -0.02      0.38 o 
   5   0   8        5.31        4.77      1.32 o 
   6   0   8       16.88       10.01     14.02 o 
  -6   1   8        5.72        2.07      3.54 o 
  -5   1   8       25.49       29.71      1.94 o 
  -4   1   8       51.95       49.57      1.98 o 
  -3   1   8       43.59       39.04      1.43 o 
  -2   1   8        0.96        0.73      0.39 o 
  -1   1   8      117.89      126.20      2.24 o 
   0   1   8       12.81       13.34      0.74 o 
   1   1   8      117.97      126.03      2.17 o 
   2   1   8        0.95        1.16      0.35 o 
   3   1   8       43.34       39.12      1.54 o 
   4   1   8       52.05       49.35      2.89 o 
   5   1   8       25.54       31.09      2.57 o 
   6   1   8        5.75        3.22      5.07 o 
  -6   2   8        7.30        5.43      4.92 o 
  -5   2   8       10.31       11.82      1.28 o 
  -4   2   8       41.25       39.90      1.80 o 
  -3   2   8      125.41      121.69      3.13 o 
  -2   2   8      267.04      291.72      4.75 o 
  -1   2   8      212.59      205.77      2.86 o 
   0   2   8       46.77       38.73      1.17 o 
   1   2   8      212.23      205.96      2.70 o 
   2   2   8      267.14      286.46      2.94 o 
   3   2   8      125.32      119.86      2.34 o 
   4   2   8       41.16       36.90      2.54 o 
   5   2   8       10.34       10.23      1.70 o 
   6   2   8        7.33        5.75      7.28 o 
  -6   3   8        8.32       12.78      1.41 o 
  -5   3   8       20.67       24.74      2.07 o 
  -4   3   8       32.04       27.44      1.54 o 
  -3   3   8      334.30      343.65      5.28 o 
  -2   3   8       34.30       32.42      1.35 o 
  -1   3   8      230.13      236.09      2.32 o 
   0   3   8        8.55       10.71      0.64 o 
   1   3   8      230.42      233.10      2.33 o 
   2   3   8       34.25       33.70      1.09 o 
   3   3   8      334.28      344.74      5.60 o 
   4   3   8       32.13       26.21      2.15 o 
   5   3   8       20.63       24.84      2.33 o 
   6   3   8        8.37        6.87      9.20 o 
  -6   4   8       22.39       28.08      2.68 o 
  -5   4   8        2.56        2.03      0.62 o 
  -4   4   8       14.27       14.49      1.15 o 
  -3   4   8      352.96      352.10      5.37 o 
  -2   4   8       34.13       32.52      1.18 o 
  -1   4   8      209.00      200.11      2.56 o 
   0   4   8      137.32      126.95      1.64 o 
   1   4   8      208.90      200.96      2.08 o 
   2   4   8       34.08       32.27      1.63 o 
   3   4   8      352.81      357.44      5.77 o 
   4   4   8       14.26       13.90      1.67 o 
   5   4   8        2.56        3.00      1.04 o 
   6   4   8       22.36       11.78     13.48 o 
  -5   5   8       63.96       81.86      3.39 o 
  -4   5   8        0.70        0.69      0.56 o 
  -3   5   8      190.54      205.15      4.13 o 
  -2   5   8      198.06      200.21      3.48 o 
  -1   5   8       17.85       16.07      0.52 o 
   0   5   8      488.36      506.03      3.58 o 
   1   5   8       17.74       16.05      0.87 o 
   2   5   8      198.04      193.28      3.93 o 
   3   5   8      190.78      205.02      4.47 o 
   4   5   8        0.70        0.39      0.63 o 
   5   5   8       64.01       36.31     42.61 o 
  -5   6   8        1.07        1.62      0.81 o 
  -4   6   8       40.95       42.91      4.03 o 
  -3   6   8       20.66       19.21      1.81 o 
  -2   6   8      309.37      319.61      3.95 o 
  -1   6   8      109.50      103.92      1.72 o 
   0   6   8       17.76       13.83      0.61 o 
   1   6   8      109.16      102.22      2.85 o 
   2   6   8      308.99      308.01      5.06 o 
   3   6   8       20.70       21.74      1.55 o 
   4   6   8       40.98       42.69      2.31 o 
   5   6   8        1.07       -0.32      0.47 o 
  -5   7   8        2.48        1.64      2.93 o 
  -4   7   8       79.62       93.69      6.10 o 
  -3   7   8       33.94       33.38      2.43 o 
  -2   7   8      321.88      326.36      4.92 o 
  -1   7   8        5.20        4.86      0.64 o 
   0   7   8      176.70      170.20      3.29 o 
   1   7   8        5.20        4.91      0.67 o 
   2   7   8      321.79      318.23      5.25 o 
   3   7   8       34.01       37.89      2.02 o 
   4   7   8       79.68       88.05      3.33 o 
   5   7   8        2.47        1.68      3.25 o 
  -5   8   8        5.71        5.04      3.20 o 
  -4   8   8       30.57       29.92      3.64 o 
  -3   8   8       55.65       57.46      3.19 o 
  -2   8   8      182.52      184.93      3.39 o 
  -1   8   8        6.59        4.84      0.68 o 
   0   8   8       43.60       38.27      1.62 o 
   1   8   8        6.57        5.21      0.61 o 
   2   8   8      182.94      183.53      4.11 o 
   3   8   8       55.78       60.07      2.56 o 
   4   8   8       30.61       33.28      2.10 o 
   5   8   8        5.67        0.49      1.08 o 
  -5   9   8       14.87       14.72      6.39 o 
  -4   9   8       13.16        1.77      1.28 o 
  -3   9   8       27.58       25.15      2.19 o 
  -2   9   8       92.76       94.29      2.56 o 
  -1   9   8       87.93       83.96      2.38 o 
   0   9   8       72.81       70.56      2.19 o 
   1   9   8       87.87       82.27      2.42 o 
   2   9   8       92.88       92.84      2.98 o 
   3   9   8       27.54       27.39      1.81 o 
   4   9   8       13.15       15.67      1.48 o 
   5   9   8       14.87        9.59     12.99 o 
  -4  10   8        4.33        0.00      0.89 o 
  -3  10   8        9.59        9.29      1.49 o 
  -2  10   8       30.24       26.97      1.48 o 
  -1  10   8       23.66       19.96      1.29 o 
   0  10   8       35.71       32.00      1.57 o 
   1  10   8       23.65       19.46      1.29 o 
   2  10   8       30.26       27.88      1.73 o 
   3  10   8        9.61       10.09      1.13 o 
   4  10   8        4.36        8.08      1.22 o 
  -4  11   8        5.27        0.20      0.89 o 
  -3  11   8       14.96       19.76      2.05 o 
  -2  11   8      112.98      113.77      3.08 o 
  -1  11   8       10.82       10.09      1.01 o 
   0  11   8       18.88       17.85      1.25 o 
   1  11   8       10.81        9.66      1.00 o 
   2  11   8      113.37      117.79      3.75 o 
   3  11   8       15.00       16.53      1.45 o 
   4  11   8        5.28        9.25      1.25 o 
  -3  12   8       41.27       52.95      4.92 o 
  -2  12   8       27.87       29.58      1.68 o 
  -1  12   8        4.70        5.33      0.88 o 
   0  12   8        0.04        0.08      0.38 o 
   1  12   8        4.67        4.11      0.79 o 
   2  12   8       27.84       28.55      1.95 o 
   3  12   8       41.27       48.40      3.23 o 
  -3  13   8       13.19       16.14      2.76 o 
  -2  13   8       43.28       49.87      2.61 o 
  -1  13   8       11.39       10.48      1.24 o 
   0  13   8        0.15        0.32      0.67 o 
   1  13   8       11.39       11.02      1.15 o 
   2  13   8       43.21       48.47      2.56 o 
   3  13   8       13.18       19.28      2.12 o 
  -2  14   8       23.87       28.73      2.08 o 
  -1  14   8        0.18        0.33      0.51 o 
   0  14   8        6.95       10.76      1.37 o 
   1  14   8        0.18       -0.34      0.48 o 
   2  14   8       23.88       29.46      2.49 o 
  -1  15   8       16.43       23.22      1.91 o 
   0  15   8        0.37        0.82      0.60 o 
   1  15   8       16.40       22.01      1.88 o 
   1   0   9        5.54        3.60      0.51 o 
   2   0   9       71.87       71.09      1.91 o 
   3   0   9        2.95        6.65      0.71 o 
   4   0   9       13.18       12.92      1.10 o 
   5   0   9       27.73       40.55      4.03 o 
   6   0   9       76.45       44.20     54.37 o 
  -6   1   9        7.28        6.15      6.64 o 
  -5   1   9       20.40       26.28      2.37 o 
  -4   1   9       53.07       48.10      1.98 o 
  -3   1   9      189.42      209.71      4.14 o 
  -2   1   9       46.23       46.41      1.56 o 
  -1   1   9       10.01        9.29      0.70 o 
   0   1   9      675.77      701.77      5.34 o 
   1   1   9       10.08        9.53      0.69 o 
   2   1   9       46.14       44.43      1.49 o 
   3   1   9      189.65      201.81      4.31 o 
   4   1   9       53.08       47.23      2.84 o 
   5   1   9       20.44       25.59      3.25 o 
   6   1   9        7.23        4.49      6.20 o 
  -6   2   9       25.31       16.88     19.88 o 
  -5   2   9        0.01        0.35      0.55 o 
  -4   2   9       72.52       69.22      2.39 o 
  -3   2   9      269.39      274.26      4.80 o 
  -2   2   9       29.88       25.68      1.38 o 
  -1   2   9      197.63      196.12      2.94 o 
   0   2   9      154.97      135.53      2.33 o 
   1   2   9      197.77      189.02      2.86 o 
   2   2   9       29.83       27.40      0.98 o 
   3   2   9      269.23      267.46      4.35 o 
   4   2   9       72.46       70.37      3.55 o 
   5   2   9        0.01        0.51      0.66 o 
   6   2   9       25.33       16.52     17.32 o 
  -5   3   9       23.91       26.23      2.26 o 
  -4   3   9       15.87       13.97      1.17 o 
  -3   3   9      371.32      373.40      5.69 o 
  -2   3   9       88.06       85.95      2.46 o 
  -1   3   9      137.51      134.75      3.72 o 
   0   3   9       79.38       59.63      1.55 o 
   1   3   9      137.55      137.56      2.51 o 
   2   3   9       87.73       86.47      1.63 o 
   3   3   9      371.19      365.00      5.96 o 
   4   3   9       15.92       13.92      1.63 o 
   5   3   9       23.97       27.23      2.44 o 
  -5   4   9       17.99       23.38      2.14 o 
  -4   4   9        1.01        1.81      0.58 o 
  -3   4   9      144.01      149.25      3.63 o 
  -2   4   9       57.11       61.83      2.13 o 
  -1   4   9       11.17       10.12      0.56 o 
   0   4   9       71.70       72.95      2.06 o 
   1   4   9       11.18       10.50      0.55 o 
   2   4   9       56.93       58.89      2.25 o 
   3   4   9      144.21      142.78      3.79 o 
   4   4   9        1.01        0.98      0.70 o 
   5   4   9       17.99       25.22      2.43 o 
  -5   5   9        2.85        3.44      0.97 o 
  -4   5   9        9.67       11.81      2.26 o 
  -3   5   9       78.15       82.59      2.71 o 
  -2   5   9      513.37      546.43     17.20 o 
  -1   5   9       78.58       83.88      1.58 o 
   0   5   9       32.69       30.30      0.80 o 
   1   5   9       78.65       82.55      2.21 o 
   2   5   9      513.08      535.79      6.73 o 
   3   5   9       78.21       81.86      2.91 o 
   4   5   9        9.66       11.52      1.56 o 
   5   5   9        2.85        2.36      1.01 o 
  -5   6   9       10.88       15.80      1.56 o 
  -4   6   9        9.91       11.42      2.26 o 
  -3   6   9       10.93        9.64      1.43 o 
  -2   6   9      192.49      186.49      5.18 o 
  -1   6   9      199.62      207.08      5.65 o 
   0   6   9       81.40       79.95      1.42 o 
   1   6   9      199.84      209.55      3.91 o 
   2   6   9      192.40      186.91      4.06 o 
   3   6   9       10.94       12.63      1.22 o 
   4   6   9        9.93        8.38      1.15 o 
   5   6   9       10.83        7.02      9.69 o 
  -5   7   9       13.38       16.84      1.65 o 
  -4   7   9        5.40        4.82      1.77 o 
  -3   7   9       57.09       55.12      3.13 o 
  -2   7   9      111.31      106.22      4.04 o 
  -1   7   9       42.10       41.71      1.93 o 
   0   7   9       47.69       42.99      1.59 o 
   1   7   9       42.07       43.12      1.82 o 
   2   7   9      111.36      109.51      4.13 o 
   3   7   9       57.13       61.15      2.61 o 
   4   7   9        5.35        4.32      0.98 o 
   5   7   9       13.37        5.02      7.48 o 
  -5   8   9        7.84        8.59      5.17 o 
  -3   8   9       60.47       66.70      3.55 o 
  -2   8   9       62.37       57.61      3.12 o 
  -1   8   9       36.13       36.92      1.53 o 
   0   8   9        8.85       10.19      0.92 o 
   1   8   9       36.17       36.95      1.53 o 
   2   8   9       62.58       61.42      2.47 o 
   3   8   9       60.44       65.46      2.76 o 
   4   8   9      121.05      161.31      5.66 o 
   5   8   9        7.81        5.33      5.90 o 
  -4   9   9       29.34        0.30      0.59 o 
  -3   9   9        7.09        8.53      1.53 o 
  -2   9   9        2.01        1.24      0.80 o 
  -1   9   9        5.34        5.86      0.79 o 
   0   9   9        4.26        2.46      0.60 o 
   1   9   9        5.28        5.91      0.88 o 
   2   9   9        2.01        2.09      0.60 o 
   3   9   9        7.09        7.73      1.06 o 
   4   9   9       29.25       20.33     10.52 o 
  -4  10   9       51.39       -0.10      0.89 o 
  -3  10   9       34.77       39.37      3.94 o 
  -2  10   9        0.17        0.57      0.59 o 
  -1  10   9      133.38      133.68      3.16 o 
   0  10   9       51.76       45.31      1.87 o 
   1  10   9      133.50      132.25      3.27 o 
   2  10   9        0.16        0.41      0.59 o 
   3  10   9       34.75       43.52      2.32 o 
   4  10   9       51.31       46.91     26.41 o 
  -4  11   9        4.36       -0.30      1.08 o 
  -3  11   9        3.39        2.95      0.97 o 
  -2  11   9       49.53       48.95      3.05 o 
  -1  11   9       17.95       16.55      1.25 o 
   0  11   9       55.13       55.72      2.18 o 
   1  11   9       18.00       16.25      1.25 o 
   2  11   9       49.67       53.08      2.59 o 
   3  11   9        3.36        3.42      1.08 o 
   4  11   9        4.36        4.76      1.05 o 
  -3  12   9        7.55        8.56      2.07 o 
  -2  12   9       86.71       96.48      5.71 o 
  -1  12   9       72.17       82.88      2.73 o 
   0  12   9        1.86        0.48      0.47 o 
   1  12   9       72.32       82.77      2.79 o 
   2  12   9       86.70      101.88      3.67 o 
   3  12   9        7.58        9.24      1.21 o 
  -3  13   9        9.03       16.43      2.85 o 
  -2  13   9       68.65       75.88      5.90 o 
  -1  13   9       49.00       52.08      2.63 o 
   0  13   9        4.89        4.29      0.83 o 
   1  13   9       48.96       51.39      2.30 o 
   2  13   9       68.66       80.03      3.35 o 
   3  13   9        9.02       12.06      1.40 o 
  -2  14   9       32.27       39.66      4.23 o 
  -1  14   9        0.23        0.47      0.59 o 
   0  14   9        5.87       10.89      1.31 o 
   1  14   9        0.24       -0.14      0.49 o 
   2  14   9       32.27       40.86      3.02 o 
   0  15   9        0.23        0.50      0.61 o 
   1  15   9        3.20        6.00      1.77 o 
   0   0  10     2417.26     2504.58     25.19 o 
   1   0  10      121.63      111.70      2.33 o 
   2   0  10        0.32        0.17      0.33 o 
   3   0  10        2.26        1.16      0.42 o 
   4   0  10        7.74        7.16      1.14 o 
   5   0  10        0.58        0.36      0.73 o 
  -5   1  10        1.36        0.66      1.28 o 
  -4   1  10        5.56        4.61      0.78 o 
  -3   1  10      256.22      273.99      4.87 o 
  -2   1  10      107.32      114.26      2.54 o 
  -1   1  10       27.88       29.13      1.23 o 
   0   1  10       47.64       48.11      1.52 o 
   1   1  10       27.85       28.24      1.19 o 
   2   1  10      107.47      113.65      2.48 o 
   3   1  10      256.61      270.71      3.78 o 
   4   1  10        5.54        4.28      1.18 o 
   5   1  10        1.36        0.94      1.03 o 
  -5   2  10        6.49        2.10      2.42 o 
  -4   2  10        0.46        0.68      0.48 o 
  -3   2  10      138.15      132.23      3.46 o 
  -2   2  10      283.48      298.13      4.71 o 
  -1   2  10       12.18       11.19      0.82 o 
   0   2  10      286.77      311.82      3.75 o 
   1   2  10       12.09       13.08      0.80 o 
   2   2  10      283.25      290.04      3.23 o 
   3   2  10      138.12      134.02      3.39 o 
   4   2  10        0.49        1.48      0.77 o 
   5   2  10        6.48        7.48      1.43 o 
  -5   3  10        6.71        3.10      2.33 o 
  -4   3  10        9.99        7.68      1.01 o 
  -3   3  10       18.54       18.89      1.46 o 
  -2   3  10      157.44      155.62      3.47 o 
  -1   3  10        1.46        1.26      0.36 o 
   0   3  10       25.81       22.50      1.41 o 
   1   3  10        1.45        1.40      0.36 o 
   2   3  10      156.83      153.57      2.76 o 
   3   3  10       18.59       18.82      1.51 o 
   4   3  10       10.01        7.97      1.82 o 
   5   3  10        6.68        6.79      1.49 o 
  -5   4  10        0.73        0.54      0.49 o 
  -4   4  10       13.05       14.44      1.20 o 
  -3   4  10       25.15       22.03      1.52 o 
  -2   4  10      415.78      445.21      7.96 o 
  -1   4  10       44.10       40.98      1.26 o 
   0   4  10       71.01       73.44      1.80 o 
   1   4  10       44.16       41.12      1.32 o 
   2   4  10      415.39      436.48      5.29 o 
   3   4  10       25.05       22.93      1.59 o 
   4   4  10       13.00       12.25      1.87 o 
   5   4  10        0.74        0.88      0.66 o 
  -5   5  10       18.74        8.81      8.92 o 
  -4   5  10        2.86        3.44      1.48 o 
  -3   5  10       15.71       16.72      2.02 o 
  -2   5  10      114.57      114.25      3.04 o 
  -1   5  10      147.58      154.19      4.13 o 
   0   5  10        5.57        5.13      0.45 o 
   1   5  10      147.63      151.76      2.48 o 
   2   5  10      114.58      116.26      3.31 o 
   3   5  10       15.79       17.24      1.41 o 
   4   5  10        2.87        1.94      0.71 o 
   5   5  10       18.69       25.54      2.47 o 
  -5   6  10        5.31        7.43      1.29 o 
  -4   6  10       38.83       48.32      4.43 o 
  -3   6  10        3.45        3.30      1.08 o 
  -2   6  10      127.88      123.68      4.38 o 
  -1   6  10       77.52       80.76      2.27 o 
   0   6  10       39.02       34.40      1.39 o 
   1   6  10       77.61       81.37      2.58 o 
   2   6  10      127.59      128.92      3.53 o 
   3   6  10        3.48        3.52      0.81 o 
   4   6  10       38.89       49.68      2.59 o 
   5   6  10        5.28        2.56      3.44 o 
  -5   7  10        5.53        6.50      1.41 o 
  -4   7  10       47.87       56.80      3.48 o 
  -3   7  10       33.51       39.73      2.75 o 
  -2   7  10        3.33        2.99      1.03 o 
  -1   7  10      236.63      252.24      3.74 o 
   0   7  10       13.84       11.38      0.91 o 
   1   7  10      236.99      247.96      4.50 o 
   2   7  10        3.36        3.21      0.75 o 
   3   7  10       33.62       41.40      2.23 o 
   4   7  10       48.03       61.31      3.54 o 
   5   7  10        5.52        1.73      2.95 o 
  -4   8  10       29.07       14.89     12.20 o 
  -3   8  10        2.94        2.47      1.02 o 
  -2   8  10        3.15        3.11      1.04 o 
  -1   8  10       57.35       60.67      2.84 o 
   0   8  10       56.92       54.96      1.90 o 
   1   8  10       57.30       58.39      2.43 o 
   2   8  10        3.16        3.50      0.79 o 
   3   8  10        2.97        2.40      0.69 o 
   4   8  10       29.11       16.42     10.05 o 
  -4   9  10        5.60        3.30      4.67 o 
  -3   9  10        5.06        7.33      1.56 o 
  -2   9  10        7.50        4.57      1.29 o 
  -1   9  10      101.11       95.44      2.59 o 
   0   9  10       28.27       29.69      1.50 o 
   1   9  10      101.07       97.28      3.22 o 
   2   9  10        7.47        7.28      1.01 o 
   3   9  10        5.11        7.17      1.07 o 
   4   9  10        5.55        4.56      3.03 o 
  -4  10  10        6.45        0.20      0.98 o 
  -3  10  10       15.59        8.39      8.76 o 
  -2  10  10       84.42       87.14      4.10 o 
  -1  10  10       39.78       40.54      1.86 o 
   0  10  10        4.58        4.25      0.78 o 
   1  10  10       39.74       40.38      1.90 o 
   2  10  10       84.33       93.65      5.61 o 
   3  10  10       15.52       17.59      1.54 o 
   4  10  10        6.44        5.83      3.26 o 
  -3  11  10       21.71        7.91     11.32 o 
  -2  11  10       27.71       26.57      2.33 o 
  -1  11  10      115.91      120.63      3.21 o 
   0  11  10       15.94       15.85      1.23 o 
   1  11  10      115.74      116.92      3.27 o 
   2  11  10       27.74       28.77      1.96 o 
   3  11  10       21.69       27.36      2.44 o 
  -3  12  10       17.23       19.06      2.09 o 
  -2  12  10       25.45       26.36      2.40 o 
  -1  12  10        1.96        2.55      0.80 o 
   0  12  10        7.08        8.74      1.03 o 
   1  12  10        1.97        1.60      0.57 o 
   2  12  10       25.52       24.41      1.87 o 
   3  12  10       17.28       19.19      1.76 o 
  -2  13  10       22.69       27.06      3.54 o 
  -1  13  10        6.84        4.94      1.25 o 
   0  13  10        6.35        8.50      1.05 o 
   1  13  10        6.83        6.98      1.03 o 
   2  13  10       22.62       23.86      1.85 o 
  -1  14  10       20.56       22.54      3.25 o 
   0  14  10        0.05        0.63      0.55 o 
   1  14  10       20.43       23.65      1.93 o 
   1   0  11       10.95       11.06      0.83 o 
   2   0  11       21.59       24.18      1.41 o 
   3   0  11      208.99      215.16      3.88 o 
   4   0  11        2.26        3.32      0.87 o 
   5   0  11        8.18        3.59      5.02 o 
  -5   1  11       25.78       13.71     17.96 o 
  -4   1  11        6.72        7.61      1.24 o 
  -3   1  11       77.92       72.28      2.59 o 
  -2   1  11       48.97       48.51      1.75 o 
  -1   1  11       66.16       64.45      1.88 o 
   0   1  11      379.20      412.34      4.58 o 
   1   1  11       66.22       63.29      1.84 o 
   2   1  11       48.91       49.97      1.73 o 
   3   1  11       78.05       73.99      2.19 o 
   4   1  11        6.73        9.18      1.20 o 
   5   1  11       25.75       34.98      2.82 o 
  -5   2  11        5.76        2.47      2.67 o 
  -4   2  11       25.00       22.02      1.47 o 
  -3   2  11       20.72       16.64      1.33 o 
  -2   2  11       60.72       61.42      2.28 o 
  -1   2  11        3.96        3.34      0.58 o 
   0   2  11       99.61       80.51      2.04 o 
   1   2  11        3.93        3.24      0.54 o 
   2   2  11       60.78       59.39      1.82 o 
   3   2  11       20.67       15.83      1.23 o 
   4   2  11       24.97       23.57      2.19 o 
   5   2  11        5.79        8.52      1.49 o 
  -5   3  11        9.55        4.97      4.51 o 
  -4   3  11        3.77        2.90      0.71 o 
  -3   3  11       88.89       82.03      3.40 o 
  -2   3  11      339.72      352.67      8.50 o 
  -1   3  11       24.07       24.83      1.21 o 
   0   3  11        0.04        0.87      0.49 o 
   1   3  11       24.05       24.89      1.15 o 
   2   3  11      339.63      338.68      4.24 o 
   3   3  11       88.63       79.79      2.58 o 
   4   3  11        3.75        3.37      1.06 o 
   5   3  11        9.54       13.87      3.15 o 
  -5   4  11        1.52        1.15      0.69 o 
  -4   4  11       87.43      107.96      6.30 o 
  -3   4  11       67.73       69.58      2.64 o 
  -2   4  11       57.76       58.98      2.28 o 
  -1   4  11      150.61      147.98      3.33 o 
   0   4  11        5.99        5.27      0.61 o 
   1   4  11      150.80      144.90      2.55 o 
   2   4  11       57.75       57.65      1.80 o 
   3   4  11       67.73       71.18      2.86 o 
   4   4  11       87.45       98.76      4.45 o 
   5   4  11        1.55        2.15      0.94 o 
  -5   5  11        9.07        4.24      3.97 o 
  -4   5  11       14.83       16.35      2.85 o 
  -3   5  11       33.17       35.14      2.53 o 
  -2   5  11      212.25      222.86      5.87 o 
  -1   5  11      457.24      478.29     11.88 o 
   0   5  11      159.12      159.70      2.16 o 
   1   5  11      456.68      477.53      4.58 o 
   2   5  11      212.33      218.58      4.62 o 
   3   5  11       33.12       38.11      2.14 o 
   4   5  11       14.79       17.78      1.59 o 
   5   5  11        9.07       12.99      1.77 o 
  -5   6  11        0.11        0.80      0.84 o 
  -4   6  11        0.33        1.87      0.97 o 
  -3   6  11        2.10        0.94      0.78 o 
  -2   6  11       99.38       94.74      3.97 o 
  -1   6  11      547.84      574.63      9.29 o 
   0   6  11       35.39       28.97      1.58 o 
   1   6  11      547.80      581.00      7.05 o 
   2   6  11       99.54      103.08      3.24 o 
   3   6  11        2.09        1.18      0.58 o 
   4   6  11        0.33        0.50      0.52 o 
   5   6  11        0.11        0.27      0.61 o 
  -4   7  11       19.86       15.07     11.71 o 
  -3   7  11        4.90        4.97      1.32 o 
  -2   7  11       31.41       27.65      2.29 o 
  -1   7  11       68.31       65.82      3.30 o 
   0   7  11       56.87       64.40      2.39 o 
   1   7  11       68.40       71.67      2.52 o 
   2   7  11       31.47       27.10      2.03 o 
   3   7  11        4.88        4.30      0.94 o 
   4   7  11       19.85       11.25      8.76 o 
  -4   8  11       72.08        1.15      2.17 o 
  -3   8  11       15.61       19.92      3.74 o 
  -2   8  11       16.55       16.23      1.88 o 
  -1   8  11       16.68       14.56      1.70 o 
   0   8  11        1.44        1.26      0.45 o 
   1   8  11       16.73       13.72      1.28 o 
   2   8  11       16.57       15.66      1.35 o 
   3   8  11       15.56       19.03      1.93 o 
   4   8  11       72.12       55.64     32.07 o 
  -4   9  11        9.52        4.55      4.38 o 
  -3   9  11        5.91        6.20      2.07 o 
  -2   9  11        3.13        4.49      1.25 o 
  -1   9  11       28.00       29.93      2.39 o 
   0   9  11       59.37       57.67      2.10 o 
   1   9  11       27.93       28.22      1.83 o 
   2   9  11        3.12        5.51      1.34 o 
   3   9  11        5.93        7.67      1.08 o 
   4   9  11        9.54        7.46      4.09 o 
  -4  10  11       20.37       11.74     12.40 o 
  -3  10  11       23.18        9.17     14.57 o 
  -2  10  11        4.29        4.07      1.22 o 
  -1  10  11      125.06      133.60      5.08 o 
   0  10  11       15.17       16.66      1.25 o 
   1  10  11      125.22      137.73      4.08 o 
   2  10  11        4.26        3.84      1.18 o 
   3  10  11       23.24        9.77     12.35 o 
   4  10  11       20.38       16.17      7.83 o 
  -3  11  11        6.73        4.80      5.95 o 
  -2  11  11       15.32       16.11      1.92 o 
  -1  11  11       10.10       10.74      1.60 o 
   0  11  11       19.79       23.15      1.47 o 
   1  11  11       10.06       10.45      1.23 o 
   2  11  11       15.32       16.06      1.53 o 
   3  11  11        6.78       11.00      2.90 o 
  -3  12  11       18.61        8.84     10.38 o 
  -2  12  11       33.95       40.56      3.05 o 
  -1  12  11        2.09        1.23      0.77 o 
   0  12  11       51.42       54.02      2.30 o 
   1  12  11        2.11        1.06      0.66 o 
   2  12  11       34.02       37.13      2.33 o 
   3  12  11       18.65       23.00      1.95 o 
  -2  13  11        1.13        2.04      1.08 o 
  -1  13  11       20.24       22.30      2.26 o 
   0  13  11        2.12        1.23      0.63 o 
   1  13  11       20.22       21.68      1.79 o 
   2  13  11        1.12        0.90      0.79 o 
  -1  14  11        6.86        7.38      2.17 o 
   0  14  11       18.98       25.49      3.35 o 
   1  14  11        6.89       10.03      1.31 o 
   0   0  12      346.11      367.03      6.43 o 
   1   0  12      110.58      104.07      2.77 o 
   2   0  12        4.68        4.69      0.72 o 
   3   0  12        8.11        4.35      0.79 o 
   4   0  12       20.95       22.44      1.79 o 
   5   0  12       15.26       11.33      6.89 o 
  -5   1  12        6.51        4.55      4.77 o 
  -4   1  12       37.96       41.48      2.38 o 
  -3   1  12        0.28        0.67      0.51 o 
  -2   1  12        6.44        6.07      0.82 o 
  -1   1  12      128.93      125.18      2.86 o 
   0   1  12        2.50        4.04      0.63 o 
   1   1  12      128.62      127.87      2.74 o 
   2   1  12        6.47        5.71      0.72 o 
   3   1  12        0.28        1.08      0.46 o 
   4   1  12       37.89       44.09      2.48 o 
   5   1  12        6.49        9.46      1.56 o 
  -5   2  12       28.72       13.29     13.27 o 
  -4   2  12       56.23       65.44      2.84 o 
  -3   2  12       15.66       11.04      1.16 o 
  -2   2  12       35.04       32.62      1.76 o 
  -1   2  12       51.93       41.38      1.59 o 
   0   2  12        0.12        0.43      0.30 o 
   1   2  12       51.89       42.71      1.59 o 
   2   2  12       34.96       33.49      1.44 o 
   3   2  12       15.74       12.39      1.13 o 
   4   2  12       56.38       61.77      3.55 o 
   5   2  12       28.72       39.84      3.06 o 
  -5   3  12       16.00        0.62      0.78 o 
  -4   3  12       51.48       55.15      3.06 o 
  -3   3  12       45.48       50.15      2.31 o 
  -2   3  12        9.27        8.91      1.07 o 
  -1   3  12       41.61       37.74      1.52 o 
   0   3  12       15.17       11.80      0.88 o 
   1   3  12       41.65       39.24      1.89 o 
   2   3  12        9.24        9.42      0.84 o 
   3   3  12       45.37       49.24      2.13 o 
   4   3  12       51.58       46.76      3.13 o 
   5   3  12       16.01       24.52      2.43 o 
  -5   4  12        2.09       -0.21      0.89 o 
  -4   4  12       12.07        7.18      2.07 o 
  -3   4  12        8.06        8.41      1.11 o 
  -2   4  12      195.66      209.31      4.37 o 
  -1   4  12      133.05      137.05      4.77 o 
   0   4  12      133.02      135.44      2.72 o 
   1   4  12      132.81      132.99      2.60 o 
   2   4  12      195.30      203.19      3.43 o 
   3   4  12        8.13        8.34      1.07 o 
   4   4  12       12.03        9.47      1.49 o 
   5   4  12        2.09        2.12      0.97 o 
  -5   5  12       11.37        3.65      4.43 o 
  -4   5  12        3.94        2.24      2.95 o 
  -3   5  12       29.38       28.94      2.36 o 
  -2   5  12       59.74       61.96      3.24 o 
  -1   5  12       49.41       48.14      3.84 o 
   0   5  12        5.79        5.98      0.88 o 
   1   5  12       49.38       48.20      1.56 o 
   2   5  12       59.90       65.90      2.66 o 
   3   5  12       29.37       28.79      1.91 o 
   4   5  12        3.95        3.76      0.91 o 
   5   5  12       11.43       14.99      1.94 o 
  -4   6  12        9.12        7.14      6.94 o 
  -3   6  12        6.39        6.03      1.42 o 
  -2   6  12      125.52      123.25      4.69 o 
  -1   6  12      113.60      115.00      4.38 o 
   0   6  12        4.33        3.69      1.11 o 
   1   6  12      113.76      119.41      3.37 o 
   2   6  12      125.63      131.46      4.76 o 
   3   6  12        6.39        6.87      1.11 o 
   4   6  12        9.14       13.10      1.44 o 
  -4   7  12       41.80       23.13     27.51 o 
  -3   7  12        3.26        5.35      1.36 o 
  -2   7  12        6.56        7.70      1.56 o 
  -1   7  12      186.25      191.65      5.74 o 
   0   7  12      126.96      131.21      4.77 o 
   1   7  12      186.44      190.51      5.77 o 
   2   7  12        6.60        7.77      1.01 o 
   3   7  12        3.26        5.70      0.98 o 
   4   7  12       41.68       32.02     17.32 o 
  -4   8  12        3.59        0.09      0.73 o 
  -3   8  12       11.92       14.81      1.88 o 
  -2   8  12       39.77       42.36      2.96 o 
  -1   8  12       11.79       12.52      1.63 o 
   0   8  12        0.22       -0.05      0.63 o 
   1   8  12       11.77       11.32      1.16 o 
   2   8  12       39.87       41.81      2.89 o 
   3   8  12       12.01       13.34      2.82 o 
   4   8  12        3.60        2.58      1.80 o 
  -4   9  12       41.20       22.49     26.03 o 
  -3   9  12       13.68        5.58      9.89 o 
  -2   9  12        5.87        6.48      1.46 o 
  -1   9  12       25.96       26.63      2.37 o 
   0   9  12        1.46        1.30      0.80 o 
   1   9  12       25.89       25.91      1.77 o 
   2   9  12        5.88        7.02      1.44 o 
   3   9  12       13.69        6.69     10.38 o 
   4   9  12       41.16       35.34     16.93 o 
  -3  10  12        1.45        0.87      0.85 o 
  -2  10  12       24.53       13.32     15.40 o 
  -1  10  12        9.94       11.03      1.97 o 
   0  10  12       10.55       10.14      1.56 o 
   1  10  12        9.98        9.75      1.23 o 
   2  10  12       24.48       29.03      2.02 o 
   3  10  12        1.44        0.85      0.79 o 
  -3  11  12       12.08        5.82      6.20 o 
  -2  11  12       22.32       11.29     14.42 o 
  -1  11  12       12.38       12.75      2.26 o 
   0  11  12       69.08       76.14      4.72 o 
   1  11  12       12.37        9.77      1.24 o 
   2  11  12       22.34       28.00      2.02 o 
   3  11  12       12.09        9.25      5.17 o 
  -2  12  12        5.23        5.04      1.34 o 
  -1  12  12        0.40       -0.15      0.63 o 
   0  12  12       44.88       43.61      3.13 o 
   1  12  12        0.39       -0.07      0.43 o 
   2  12  12        5.18        7.12      1.27 o 
  -1  13  12        6.68        9.93      1.60 o 
   0  13  12        4.11        7.70      1.46 o 
   1  13  12        6.66       10.72      1.33 o 
   1   0  13        0.18        0.35      0.35 o 
   2   0  13       12.01       11.98      0.99 o 
   3   0  13       62.69       59.86      2.36 o 
   4   0  13       45.15       47.02      2.59 o 
   5   0  13       14.31       25.13      2.44 o 
  -5   1  13       16.33       13.08     13.53 o 
  -4   1  13        1.80        1.79      0.75 o 
  -3   1  13       19.22       18.31      1.43 o 
  -2   1  13       14.82       15.62      1.13 o 
  -1   1  13      169.75      177.06      3.39 o 
   0   1  13       29.40       28.43      1.37 o 
   1   1  13      169.71      175.83      3.34 o 
   2   1  13       14.79       14.35      1.31 o 
   3   1  13       19.19       17.85      1.21 o 
   4   1  13        1.79        1.89      0.72 o 
   5   1  13       16.33       23.76      2.40 o 
  -5   2  13        7.58        4.26      3.56 o 
  -4   2  13       37.94       36.01      2.27 o 
  -3   2  13       35.81       39.26      2.09 o 
  -2   2  13        6.75        8.50      0.97 o 
  -1   2  13       30.49       33.60      1.52 o 
   0   2  13       70.34       75.12      2.18 o 
   1   2  13       30.33       30.97      1.43 o 
   2   2  13        6.82        8.51      0.99 o 
   3   2  13       35.88       35.36      1.65 o 
   4   2  13       38.03       36.82      2.82 o 
   5   2  13        7.56       12.66      1.77 o 
  -5   3  13       12.05        0.41      0.87 o 
  -4   3  13       39.00       13.71     12.65 o 
  -3   3  13       76.34       80.75      2.99 o 
  -2   3  13       11.20       12.36      1.22 o 
  -1   3  13       34.08       36.15      1.56 o 
   0   3  13       35.61       39.20      1.57 o 
   1   3  13       33.91       33.70      1.82 o 
   2   3  13       11.18       11.42      0.92 o 
   3   3  13       76.28       78.57      2.72 o 
   4   3  13       38.99       40.23      4.53 o 
   5   3  13       12.11       11.74      1.70 o 
  -4   4  13       23.84        9.34     13.43 o 
  -3   4  13        5.24        3.78      1.15 o 
  -2   4  13        4.27        3.51      0.83 o 
  -1   4  13      116.24      125.60      3.37 o 
   0   4  13       22.51       19.09      1.40 o 
   1   4  13      115.96      125.05      2.58 o 
   2   4  13        4.26        4.10      0.70 o 
   3   4  13        5.26        4.76      1.01 o 
   4   4  13       23.85       27.21      2.46 o 
  -4   5  13       22.05       10.83     13.58 o 
  -3   5  13       27.29       28.69      2.42 o 
  -2   5  13       18.93       17.31      1.91 o 
  -1   5  13       86.39       88.17      3.86 o 
   0   5  13        0.82        0.41      0.69 o 
   1   5  13       86.11       93.42      2.23 o 
   2   5  13       18.92       17.56      1.49 o 
   3   5  13       27.23       30.73      2.04 o 
   4   5  13       21.93       27.51      2.04 o 
  -4   6  13       12.08        5.26      6.69 o 
  -3   6  13       12.20       13.98      1.84 o 
  -2   6  13        6.36        7.57      1.56 o 
  -1   6  13       17.49       18.27      1.98 o 
   0   6  13       17.52       18.42      1.95 o 
   1   6  13       17.53       19.35      2.01 o 
   2   6  13        6.42        8.23      1.10 o 
   3   6  13       12.27       14.25      1.42 o 
   4   6  13       12.13       11.33      1.40 o 
  -4   7  13        8.73        5.51      7.09 o 
  -3   7  13        6.59        7.02      3.84 o 
  -2   7  13       20.54       21.61      2.16 o 
  -1   7  13        7.79        8.00      1.49 o 
   0   7  13        1.65        1.55      0.97 o 
   1   7  13        7.82        8.19      1.53 o 
   2   7  13       20.45       22.68      1.82 o 
   3   7  13        6.57        5.89      3.07 o 
   4   7  13        8.70        9.94      5.29 o 
  -4   8  13        4.39        1.07      2.41 o 
  -3   8  13        3.38        0.13      0.58 o 
  -2   8  13       37.23       40.53      2.99 o 
  -1   8  13        5.57        5.06      1.36 o 
   0   8  13        1.17        0.99      0.89 o 
   1   8  13        5.58        6.00      2.02 o 
   2   8  13       37.26       43.68      3.03 o 
   3   8  13        3.36        1.58      1.20 o 
   4   8  13        4.38        4.27      2.47 o 
  -3   9  13        3.95        0.64      0.77 o 
  -2   9  13        6.85        3.60      3.05 o 
  -1   9  13        2.78        2.94      1.08 o 
   0   9  13       58.93       64.12      3.62 o 
   1   9  13        2.76        3.04      1.04 o 
   2   9  13        6.82        5.32      1.32 o 
   3   9  13        4.01        1.96      2.56 o 
  -3  10  13       10.38        2.59      4.63 o 
  -2  10  13       21.95       12.34     13.93 o 
  -1  10  13        9.20        2.65      4.33 o 
   0  10  13       77.41       81.45      4.18 o 
   1  10  13        9.16       10.02      1.60 o 
   2  10  13       21.96       12.45      9.34 o 
   3  10  13       10.41        5.03      5.22 o 
  -2  11  13       25.83       11.02     17.17 o 
  -1  11  13       15.92       18.67      2.08 o 
   0  11  13        9.83        8.31      1.54 o 
   1  11  13       15.95       19.28      2.05 o 
   2  11  13       25.74       16.14      9.09 o 
  -1  12  13        2.42        3.75      1.15 o 
   0  12  13       25.60       27.50      2.54 o 
   1  12  13        2.40        3.08      1.07 o 
   0   0  14        5.02        2.14      0.83 o 
   1   0  14       45.59       51.45      1.93 o 
   2   0  14       22.69       22.94      1.36 o 
   3   0  14        9.32       10.68      1.10 o 
   4   0  14       18.31       19.92      1.78 o 
  -4   1  14       40.48       51.08      2.78 o 
  -3   1  14       19.40       21.25      2.01 o 
  -2   1  14       61.33       63.44      2.24 o 
  -1   1  14      122.42      128.07      3.02 o 
   0   1  14       18.80       14.02      1.05 o 
   1   1  14      122.22      130.30      2.99 o 
   2   1  14       61.24       59.16      2.59 o 
   3   1  14       19.47       22.49      1.37 o 
   4   1  14       40.43       52.61      2.82 o 
  -4   2  14       28.27       32.96      2.22 o 
  -3   2  14       23.76       25.62      1.73 o 
  -2   2  14       18.23       15.02      1.30 o 
  -1   2  14       15.62       15.10      1.11 o 
   0   2  14        4.88        4.33      0.69 o 
   1   2  14       15.60       15.49      1.34 o 
   2   2  14       18.24       16.04      1.23 o 
   3   2  14       23.73       25.01      1.44 o 
   4   2  14       28.14       35.70      2.85 o 
  -4   3  14       32.48        6.83      9.06 o 
  -3   3  14       19.80       20.54      2.12 o 
  -2   3  14        7.55        8.01      1.03 o 
  -1   3  14        1.26        1.03      0.48 o 
   0   3  14       56.26       66.19      2.14 o 
   1   3  14        1.28        1.21      0.60 o 
   2   3  14        7.57        8.44      0.86 o 
   3   3  14       19.78       20.74      1.51 o 
   4   3  14       32.51       35.97      5.07 o 
  -4   4  14       44.50       59.33      3.64 o 
  -3   4  14        2.84        2.61      1.01 o 
  -2   4  14       80.32       84.30      3.89 o 
  -1   4  14      100.81      102.82      4.20 o 
   0   4  14      375.55      418.96      6.38 o 
   1   4  14      100.89      108.57      2.81 o 
   2   4  14       80.15       84.73      2.39 o 
   3   4  14        2.87        3.30      0.88 o 
   4   4  14       44.43       61.57      3.75 o 
  -4   5  14        3.18        0.98      1.23 o 
  -3   5  14        1.35        1.71      1.87 o 
  -2   5  14       28.32       29.61      2.47 o 
  -1   5  14      238.66      245.40      6.61 o 
   0   5  14      532.67      566.77      9.99 o 
   1   5  14      238.59      258.68     10.28 o 
   2   5  14       28.33       32.04      2.01 o 
   3   5  14        1.36        2.89      0.84 o 
   4   5  14        3.19        4.37      0.98 o 
  -4   6  14        9.17        6.16      6.84 o 
  -3   6  14       18.04        8.63     11.61 o 
  -2   6  14       27.67       30.54      2.57 o 
  -1   6  14      123.22      142.43      5.66 o 
   0   6  14      432.34      492.13     12.89 o 
   1   6  14      123.24      141.57      9.40 o 
   2   6  14       27.65       30.27      1.98 o 
   3   6  14       18.03       21.16      1.75 o 
   4   6  14        9.19       11.18      1.39 o 
  -4   7  14       19.24       10.47     13.14 o 
  -3   7  14       12.59        5.97      8.46 o 
  -2   7  14        3.67        3.77      1.22 o 
  -1   7  14       55.09       54.90      4.33 o 
   0   7  14       77.49       79.27      3.96 o 
   1   7  14       55.23       55.36      3.41 o 
   2   7  14        3.66        2.51      1.04 o 
   3   7  14       12.64       13.46      7.22 o 
   4   7  14       19.21       22.74      1.91 o 
  -3   8  14        3.08        0.53      0.80 o 
  -1   8  14        5.80        8.03      1.53 o 
   0   8  14        0.84        0.69      0.77 o 
   1   8  14        5.79        6.35      1.49 o 
   2   8  14       32.32       15.22     15.70 o 
   3   8  14        3.07        0.95      1.28 o 
  -3   9  14       19.38       -0.20      0.77 o 
  -2   9  14       15.35       -0.28      0.64 o 
  -1   9  14        1.67        0.63      0.80 o 
   1   9  14        1.69        2.14      1.03 o 
   2   9  14       15.40        8.41      9.60 o 
   3   9  14       19.37       14.23     16.09 o 
  -2  10  14       17.42        0.27      0.76 o 
  -1  10  14        6.44        0.01      0.56 o 
   0  10  14        1.60        1.19      1.03 o 
   1  10  14        6.42        2.03      3.79 o 
   2  10  14       17.42        8.95     10.73 o 
  -2  11  14        3.42        1.34      2.90 o 
  -1  11  14       31.14       35.33      4.33 o 
   0  11  14        9.21        9.70      1.75 o 
   1  11  14       31.24       15.27     16.58 o 
   2  11  14        3.43        1.84      1.87 o 
   0  12  14       40.45       50.34      3.58 o 
   1   0  15        0.61        0.57      0.42 o 
   2   0  15       15.25       14.67      1.65 o 
   3   0  15        2.03        1.84      0.65 o 
   4   0  15        4.41        4.21      1.00 o 
  -4   1  15        4.10        6.56      1.28 o 
  -3   1  15        7.09        9.07      1.39 o 
  -2   1  15       54.10       55.42      2.17 o 
  -1   1  15       15.98       17.10      1.22 o 
   0   1  15        0.14        0.07      0.35 o 
   1   1  15       16.03       18.72      1.49 o 
   2   1  15       54.19       53.30      2.55 o 
   3   1  15        7.11        8.84      1.00 o 
   4   1  15        4.08        6.28      1.26 o 
  -4   2  15       44.50       51.01      3.62 o 
  -3   2  15        0.32        0.78      0.64 o 
  -2   2  15        5.04        7.00      1.05 o 
  -1   2  15       24.05       26.14      1.46 o 
   0   2  15        0.43        0.09      0.38 o 
   1   2  15       24.04       28.05      1.88 o 
   2   2  15        4.98        5.47      0.90 o 
   3   2  15        0.31        0.16      0.40 o 
   4   2  15       44.46       49.87      3.94 o 
  -4   3  15        7.42       14.40      1.62 o 
  -3   3  15        7.98        7.79      1.51 o 
  -2   3  15       10.05        7.94      1.05 o 
  -1   3  15       15.40       15.18      1.18 o 
   0   3  15       41.15       42.03      2.13 o 
   1   3  15       15.33       13.97      1.33 o 
   2   3  15       10.09        8.74      0.92 o 
   3   3  15        7.95        6.29      1.54 o 
   4   3  15        7.44       14.96      1.91 o 
  -4   4  15       43.48       58.65      5.41 o 
  -3   4  15        1.26        0.93      0.87 o 
  -2   4  15        4.36        5.07      1.25 o 
  -1   4  15       12.90       10.97      1.63 o 
   0   4  15       33.74       37.26      2.76 o 
   1   4  15       12.87       11.82      0.96 o 
   2   4  15        4.35        5.38      0.77 o 
   3   4  15        1.25        1.48      0.74 o 
   4   4  15       43.54       49.66      3.89 o 
  -4   5  15        8.73        4.00      5.61 o 
  -3   5  15        8.35        4.72      3.84 o 
  -2   5  15       11.37       13.74      1.77 o 
  -1   5  15       97.01      108.26      5.36 o 
   0   5  15       11.18       12.38      1.72 o 
   1   5  15       96.93      108.75      4.66 o 
   2   5  15       11.38       11.33      1.36 o 
   3   5  15        8.33        4.64      3.45 o 
   4   5  15        8.76       12.97      1.43 o 
  -3   6  15        5.85        3.94      5.51 o 
  -2   6  15        8.44        5.08      4.28 o 
  -1   6  15        6.96        7.97      1.63 o 
   0   6  15       59.07       60.84      4.92 o 
   1   6  15        6.96        8.30      1.56 o 
   2   6  15        8.49        6.51      3.89 o 
   3   6  15        5.82        8.34      1.24 o 
  -3   7  15       34.13       17.93     21.21 o 
  -2   7  15        3.92        1.34      1.13 o 
  -1   7  15        4.54        4.15      1.30 o 
   0   7  15       34.59       39.56      2.96 o 
   1   7  15        4.59        5.55      1.43 o 
   2   7  15        3.94       -0.15      0.49 o 
   3   7  15       34.19       49.58      3.48 o 
  -3   8  15       13.20        6.87      9.89 o 
  -2   8  15        7.86       -0.30      0.56 o 
  -1   8  15        9.92        0.74      0.84 o 
   0   8  15        0.13       -0.63      0.63 o 
   1   8  15        9.96       -0.06      0.69 o 
   2   8  15        7.91        2.19      4.48 o 
   3   8  15       13.17        7.53     10.87 o 
  -2   9  15       12.68       -0.20      0.69 o 
  -1   9  15        8.92        0.09      0.59 o 
   0   9  15        8.98       -0.05      0.45 o 
   1   9  15        8.90        5.87      6.79 o 
   2   9  15       12.69        5.10      6.94 o 
  -2  10  15        2.33        0.43      0.87 o 
  -1  10  15       22.25        0.32      0.69 o 
   0  10  15        3.13       -0.31      0.66 o 
   1  10  15       22.22       13.12     14.66 o 
   2  10  15        2.31        1.52      2.66 o 
  -1  11  15        9.39        5.23      5.95 o 
   0  11  15       22.77       11.83     14.07 o 
   1  11  15        9.35        4.03      5.22 o 
   0   0  16       11.86       13.98      1.60 o 
   1   0  16        0.73        0.05      0.42 o 
   2   0  16       72.79       82.25      3.26 o 
   3   0  16        7.83        9.01      1.09 o 
   4   0  16        1.27        1.31      0.66 o 
  -4   1  16        4.07        2.72      0.96 o 
  -3   1  16        8.75        9.26      1.49 o 
  -2   1  16       11.07       10.85      1.25 o 
  -1   1  16       22.45       24.15      1.47 o 
   0   1  16        3.86        4.63      0.79 o 
   1   1  16       22.51       26.00      1.80 o 
   2   1  16       11.13        9.63      1.28 o 
   3   1  16        8.78        5.61      1.52 o 
   4   1  16        4.05        2.97      0.92 o 
  -4   2  16        0.44        1.01      0.90 o 
  -3   2  16        2.34        2.07      1.48 o 
  -2   2  16       20.26       19.96      1.59 o 
  -1   2  16       10.72       10.62      1.04 o 
   0   2  16        3.73        3.78      0.85 o 
   1   2  16       10.68       11.56      1.30 o 
   2   2  16       20.24       19.31      1.28 o 
   3   2  16        2.34        1.58      0.69 o 
   4   2  16        0.44        0.58      0.73 o 
  -3   3  16        9.91       11.22      2.46 o 
  -2   3  16        6.77        6.43      1.46 o 
  -1   3  16       41.53       46.18      2.36 o 
   0   3  16       15.85       18.81      1.53 o 
   1   3  16       41.52       46.72      2.39 o 
   2   3  16        6.73        6.62      0.86 o 
   3   3  16        9.90        6.64      2.73 o 
  -3   4  16       11.94       16.24      1.98 o 
  -2   4  16        0.35        0.20      0.70 o 
  -1   4  16       24.87       26.30      2.36 o 
   0   4  16        4.94        6.46      1.47 o 
   1   4  16       24.81       25.79      2.40 o 
   2   4  16        0.35        0.73      0.55 o 
   3   4  16       11.91        9.92      5.69 o 
  -3   5  16        6.82        8.21      1.70 o 
  -2   5  16        6.14        5.76      1.43 o 
  -1   5  16       25.10       26.87      2.47 o 
   0   5  16       99.33      117.01      4.90 o 
   1   5  16       25.05       31.79      2.67 o 
   2   5  16        6.18        2.65      3.59 o 
   3   5  16        6.87        4.28      2.33 o 
  -3   6  16       34.95       20.82     24.06 o 
  -2   6  16        0.99        0.75      0.71 o 
  -1   6  16       46.31       48.26      5.22 o 
   0   6  16        0.01       -0.03      0.71 o 
   1   6  16       46.25       51.27      4.82 o 
   2   6  16        0.98        0.49      0.67 o 
   3   6  16       34.87       21.14     21.65 o 
  -3   7  16        0.88       -0.35      0.85 o 
  -2   7  16        2.02        1.48      2.07 o 
  -1   7  16        1.13        0.16      0.58 o 
   0   7  16        4.66        0.48      0.73 o 
   1   7  16        1.11       -0.18      0.40 o 
   2   7  16        2.02        1.99      1.23 o 
   3   7  16        0.88        0.09      0.73 o 
  -2   8  16        5.66       -0.30      0.77 o 
  -1   8  16        2.43        0.13      0.66 o 
   0   8  16        9.20        0.49      0.70 o 
   1   8  16        2.41       -0.30      0.70 o 
   2   8  16        5.70        4.53      4.77 o 
  -2   9  16        2.67       -0.08      0.90 o 
  -1   9  16       16.58       -0.70      0.70 o 
   0   9  16        4.50        0.39      0.80 o 
   1   9  16       16.62        0.00      0.77 o 
   2   9  16        2.67        1.79      1.01 o 
  -1  10  16        0.20       -0.17      0.87 o 
   0  10  16        2.68       -0.02      0.87 o 
   1  10  16        0.20        0.32      0.78 o 
   1   0  17       29.86       31.08      2.01 o 
   2   0  17       12.73       15.26      1.50 o 
   3   0  17        4.49        6.26      1.01 o 
  -3   1  17        3.49        3.16      1.03 o 
  -2   1  17        7.61        7.76      1.20 o 
  -1   1  17        2.83        4.47      0.86 o 
   0   1  17        1.99        3.22      0.83 o 
   1   1  17        2.81        4.01      0.89 o 
   2   1  17        7.59        7.08      1.22 o 
   3   1  17        3.47        3.24      0.99 o 
  -3   2  17        0.59        1.97      1.28 o 
  -2   2  17       11.47       12.28      1.60 o 
  -1   2  17       27.80       35.78      1.82 o 
   0   2  17       13.49       14.12      1.39 o 
   1   2  17       27.75       33.38      2.09 o 
   2   2  17       11.48       12.92      1.11 o 
   3   2  17        0.59        0.84      0.50 o 
  -3   3  17       41.27       45.27      4.72 o 
  -2   3  17        6.02        5.98      2.02 o 
  -1   3  17       42.93       44.79      3.03 o 
   0   3  17        0.01       -0.25      0.56 o 
   1   3  17       42.88       42.19      2.37 o 
   2   3  17        6.03        5.60      1.21 o 
   3   3  17       41.19       34.75     11.50 o 
  -3   4  17        1.30        1.18      0.98 o 
  -2   4  17        0.58        0.68      0.85 o 
  -1   4  17       51.39       64.08      3.71 o 
   0   4  17      149.73      177.14      6.09 o 
   1   4  17       51.43       60.03      5.12 o 
   2   4  17        0.58        0.47      0.55 o 
   3   4  17        1.29        0.49      0.72 o 
  -3   5  17       23.29       27.12      2.64 o 
  -2   5  17        2.05        2.26      0.99 o 
  -1   5  17      118.90      137.93      5.53 o 
   0   5  17       95.23      117.89      5.11 o 
   1   5  17      118.83       81.28     74.06 o 
   2   5  17        2.06        1.02      0.98 o 
   3   5  17       23.30       17.72      8.70 o 
  -2   6  17       22.22       28.84      2.68 o 
  -1   6  17        2.00        1.65      0.94 o 
   0   6  17      218.10      128.54    126.85 o 
   1   6  17        1.99        0.82      1.23 o 
   2   6  17       22.23       13.56     14.47 o 
  -2   7  17        0.91        0.64      1.03 o 
  -1   7  17       12.42        0.24      0.73 o 
   0   7  17      132.52       -0.01      0.66 o 
   1   7  17       12.45        7.22      9.05 o 
   2   7  17        0.92        1.68      1.13 o 
  -1   8  17        4.12       -0.10      0.77 o 
   0   8  17        5.18        0.28      0.87 o 
   1   8  17        4.12       -0.09      0.83 o 
   0   9  17       12.79        0.20      0.94 o 
   0   0  18       19.05       20.93      2.05 o 
   1   0  18       27.47       31.44      2.08 o 
   2   0  18        6.46        5.40      1.14 o 
   3   0  18        0.12       -0.36      0.46 o 
  -3   1  18        8.57       11.81      2.36 o 
  -2   1  18       14.29       16.38      1.57 o 
  -1   1  18        2.63        2.48      0.81 o 
   0   1  18        4.38        6.65      1.19 o 
   1   1  18        2.65        3.45      0.89 o 
   2   1  18       14.28       15.08      1.46 o 
   3   1  18        8.53       10.08      1.15 o 
  -2   2  18        3.77        5.12      1.87 o 
  -1   2  18        9.84       12.11      1.74 o 
   0   2  18        9.14       12.20      1.35 o 
   1   2  18        9.85       10.17      1.29 o 
   2   2  18        3.80        3.66      0.75 o 
  -2   3  18        2.14        4.33      1.77 o 
  -1   3  18       24.83       30.94      2.64 o 
   0   3  18        0.07        0.11      0.71 o 
   1   3  18       24.95       31.38      2.71 o 
   2   3  18        2.12        1.53      0.81 o 
  -2   4  18        2.58        4.03      1.15 o 
  -1   4  18       20.34       25.53      2.47 o 
   0   4  18       65.09       78.66      4.24 o 
   1   4  18       20.31       20.13      6.05 o 
   2   4  18        2.57        2.61      3.10 o 
  -2   5  18       13.50       18.27      2.22 o 
  -1   5  18        4.43        5.59      1.36 o 
   0   5  18       10.34        9.90      1.63 o 
   1   5  18        4.42        3.35      3.99 o 
   2   5  18       13.48        8.89      9.00 o 
  -1   6  18       32.30       29.96      2.78 o 
   0   6  18        4.81        2.54      2.56 o 
   1   6  18       32.24       14.65     16.88 o 
  -1   7  18        1.27       -0.05      0.79 o 
   0   7  18        0.97        0.74      0.85 o 
   1   7  18        1.29        1.27      1.57 o 
   1   0  19       12.12       14.24      1.51 o 
   2   0  19        2.42        1.59      1.04 o 
  -2   1  19        1.74        1.12      0.92 o 
  -1   1  19        0.79        0.39      0.61 o 
   0   1  19        8.09        8.67      1.21 o 
   1   1  19        0.78        0.78      0.59 o 
   2   1  19        1.76        1.16      0.78 o 
  -2   2  19        2.87        2.17      1.28 o 
  -1   2  19        9.38       11.02      2.36 o 
   0   2  19        8.38        8.45      1.87 o 
   1   2  19        9.37       11.96      1.35 o 
   2   2  19        2.88        3.14      0.73 o 
  -1   3  19        9.50       12.45      1.70 o 
   0   3  19        1.79        4.53      1.18 o 
   1   3  19        9.53       15.69      2.07 o 
  -1   4  19        7.98        8.24      1.77 o 
   0   4  19        6.86        8.18      1.81 o 
   1   4  19        7.96        8.72      1.67 o 
  -1   5  19       17.57       17.71      2.20 o 
   0   5  19        0.14        0.34      1.03 o 
   1   5  19       17.62        9.73      9.74 o 
   0   0  20        0.40        1.57      1.18 o 
   0   1  20        8.70       12.52      1.67 o 
   0   2  20        1.80        3.71      1.29 o 
                                                 
